# Supplementary material for: Druggability of cavity pockets within SARS-CoV-2 spike glycoprotein and pharmacophore-based drug discovery
Source: Future Virol. 2021 Jun 1:10.2217/fvl-2020-0394. doi: 10.2217/fvl-2020-0394 (PMC8176656; doi:10.2217/fvl-2020-0394)
Supplement: Supplementary file 2 [file Hits.sdf]

Hits. SDF format of 410 hits obtained from virtual screening
 OpenBabel03282117253D

 19 19  0  0  0  0  0  0  0  0999 V2000
   86.9940  127.5268  130.9541 C   0  0  0  0  0  0  0  0  0  0  0  0
   87.0218  128.0219  132.4001 C   0  0  0  0  0  0  0  0  0  0  0  0
   85.6104  126.3212  133.4856 C   0  0  0  0  0  0  0  0  0  0  0  0
   87.4264  126.0847  130.7213 C   0  0  0  0  0  0  0  0  0  0  0  0
   85.6144  125.3280  132.3242 C   0  0  0  0  0  0  0  0  0  0  0  0
   82.6141  130.0759  135.3954 C   0  0  0  0  0  0  0  0  0  0  0  0
   87.2232  131.7197  134.8817 C   0  0  0  0  0  0  0  0  0  0  0  0
   87.3097  122.8299  132.6471 C   0  0  0  0  0  0  0  0  0  0  0  0
   87.6147  121.3761  132.2848 C   0  0  0  0  0  0  0  0  0  0  0  0
   85.6540  128.5747  134.2995 C   0  0  0  0  0  0  0  0  0  0  0  0
   87.2800  123.7081  131.4051 C   0  0  0  0  0  0  0  0  0  0  0  0
   83.9447  130.2040  136.1045 C   0  0  0  0  0  0  0  0  0  0  0  0
   86.2772  131.0359  135.8444 C   0  0  0  0  0  0  0  0  0  0  0  0
   87.6089  120.4914  133.5228 C   0  0  0  0  0  0  0  0  0  0  0  0
   85.1233  129.9458  133.9259 C   0  0  0  0  0  0  0  0  0  0  0  0
   85.7659  127.7303  133.1050 N   0  0  0  0  0  0  0  0  0  0  0  0
   87.0220  125.1368  131.8160 N   0  3  1  0  0  0  0  0  0  0  0  0
   87.8635  119.0880  133.1180 N   0  3  0  0  0  0  0  0  0  0  0  0
   84.9646  130.7718  135.1482 N   0  3  0  0  0  0  0  0  0  0  0  0
  1  2  1  0  0  0  0
  1  4  1  0  0  0  0
  2 16  1  0  0  0  0
  3  5  1  0  0  0  0
  3 16  1  0  0  0  0
  4 17  1  0  0  0  0
  5 17  1  0  0  0  0
  6 12  1  0  0  0  0
  7 13  1  0  0  0  0
  8  9  1  0  0  0  0
  8 11  1  0  0  0  0
  9 14  1  0  0  0  0
 10 15  1  0  0  0  0
 10 16  1  0  0  0  0
 12 19  1  0  0  0  0
 13 19  1  0  0  0  0
 14 18  1  0  0  0  0
 15 19  1  0  0  0  0
 17 11  1  6  0  0  0
M  CHG  3  17   1  18   1  19   1
M  END
>  <rmsd>
1.21992338

$$$$
ZINC94074343
 OpenBabel03282117253D

 18 18  0  0  0  0  0  0  0  0999 V2000
   86.1427  121.7570  132.6383 C   0  0  0  0  0  0  0  0  0  0  0  0
   88.6452  121.9008  133.0195 C   0  0  0  0  0  0  0  0  0  0  0  0
   86.2226  122.9366  131.6694 C   0  0  0  0  0  0  0  0  0  0  0  0
   88.7250  123.0801  132.0503 C   0  0  0  0  0  0  0  0  0  0  0  0
   87.4647  120.9923  132.6799 C   0  0  1  0  0  0  0  0  0  0  0  0
   87.4031  123.8449  132.0091 C   0  0  1  0  0  0  0  0  0  0  0  0
   83.2114  129.9540  135.6412 C   0  0  0  0  0  0  0  0  0  0  0  0
   86.5955  130.8564  135.9967 C   0  0  0  0  0  0  0  0  0  0  0  0
   86.3367  126.6960  129.7998 C   0  0  0  0  0  0  0  0  0  0  0  0
   85.8703  127.8981  132.7545 C   0  0  0  0  0  0  0  0  0  0  0  0
   86.9841  126.9843  132.2268 C   0  0  0  0  0  0  0  0  0  0  0  0
   84.3555  129.0451  135.2486 C   0  0  0  0  0  0  0  0  0  0  0  0
   85.7025  131.0905  134.7979 C   0  0  0  0  0  0  0  0  0  0  0  0
   86.3609  128.9165  133.7776 C   0  0  0  0  0  0  0  0  0  0  0  0
   86.5062  126.0061  131.1469 C   0  0  2  0  0  0  0  0  0  0  0  0
   87.3690  119.9235  133.7097 N   0  3  0  0  0  0  0  0  0  0  0  0
   87.4984  124.9141  130.9798 N   0  3  0  0  0  0  0  0  0  0  0  0
   85.2398  129.7598  134.2552 N   0  3  0  0  0  0  0  0  0  0  0  0
  1  3  1  0  0  0  0
  1  5  1  0  0  0  0
  2  4  1  0  0  0  0
  2  5  1  0  0  0  0
  3  6  1  0  0  0  0
  4  6  1  0  0  0  0
  5 16  1  1  0  0  0
  6 17  1  6  0  0  0
  7 12  1  0  0  0  0
  8 13  1  0  0  0  0
 10 11  1  0  0  0  0
 10 14  1  0  0  0  0
 11 15  1  0  0  0  0
 12 18  1  0  0  0  0
 13 18  1  0  0  0  0
 14 18  1  0  0  0  0
 15  9  1  6  0  0  0
 15 17  1  0  0  0  0
M  CHG  3  16   1  17   1  18   1
M  END
>  <rmsd>
1.03336382

$$$$
MolPort-002-743-416 ChemDiv-8018-3625 LN01832515 MCULE-6830872793 PubChem-5305437
 OpenBabel03282117253D

 39 42  0  0  0  0  0  0  0  0999 V2000
   82.2521  128.5747  137.2303 C   0  0  0  0  0  0  0  0  0  0  0  0
   82.2382  128.8465  135.7417 C   0  0  0  0  0  0  0  0  0  0  0  0
   83.4265  128.0763  133.7280 C   0  0  0  0  0  0  0  0  0  0  0  0
   84.6285  127.0701  131.7458 C   0  0  0  0  0  0  0  0  0  0  0  0
   85.4152  126.0297  131.5328 C   0  0  0  0  0  0  0  0  0  0  0  0
   85.1343  126.1756  133.8342 C   0  0  1  0  0  0  0  0  0  0  0  0
   86.0987  126.6954  134.8676 C   0  0  0  0  0  0  0  0  0  0  0  0
   87.1153  126.8693  136.7390 C   0  0  0  0  0  0  0  0  0  0  0  0
   87.7584  127.6814  135.8222 C   0  0  0  0  0  0  0  0  0  0  0  0
   87.4969  128.2024  133.4322 C   0  0  0  0  0  0  0  0  0  0  0  0
   86.9021  129.4053  132.9790 C   0  0  0  0  0  0  0  0  0  0  0  0
   87.3128  129.9407  131.7475 C   0  0  0  0  0  0  0  0  0  0  0  0
   88.3144  129.3277  130.9856 C   0  0  0  0  0  0  0  0  0  0  0  0
   88.9224  128.1641  131.4679 C   0  0  0  0  0  0  0  0  0  0  0  0
   88.5148  127.6067  132.6792 C   0  0  0  0  0  0  0  0  0  0  0  0
   86.3276  124.0981  132.9224 C   0  0  0  0  0  0  0  0  0  0  0  0
   87.0291  123.4185  131.8900 C   0  0  0  0  0  0  0  0  0  0  0  0
   87.4045  122.0800  132.0803 C   0  0  0  0  0  0  0  0  0  0  0  0
   87.1232  121.4074  133.2737 C   0  0  0  0  0  0  0  0  0  0  0  0
   86.4609  122.0890  134.2981 C   0  0  0  0  0  0  0  0  0  0  0  0
   86.0665  123.4141  134.1202 C   0  0  0  0  0  0  0  0  0  0  0  0
   83.2131  128.0336  135.1065 O   0  0  0  0  0  0  0  0  0  0  0  0
   82.7414  128.8447  132.9984 O   0  0  0  0  0  0  0  0  0  0  0  0
   88.1258  131.0472  129.2672 O   0  5  0  0  0  0  0  0  0  0  0  0
   89.6116  129.3525  129.0489 O   0  0  0  0  0  0  0  0  0  0  0  0
   85.7881  129.9165  135.1022 O   0  5  0  0  0  0  0  0  0  0  0  0
   85.1988  130.9795  133.2003 O   0  0  0  0  0  0  0  0  0  0  0  0
   88.1549  119.3690  132.4229 O   0  5  0  0  0  0  0  0  0  0  0  0
   87.3064  119.4464  134.5212 O   0  0  0  0  0  0  0  0  0  0  0  0
   88.0320  125.2888  130.7052 O   0  5  0  0  0  0  0  0  0  0  0  0
   87.4316  123.4128  129.6033 O   0  0  0  0  0  0  0  0  0  0  0  0
   84.4344  127.2465  133.1433 N   0  0  0  0  0  0  0  0  0  0  0  0
   85.8163  125.4398  132.7708 N   0  0  0  0  0  0  0  0  0  0  0  0
   86.0785  126.2505  136.1360 N   0  0  0  0  0  0  0  0  0  0  0  0
   87.1008  127.5747  134.6557 N   0  0  0  0  0  0  0  0  0  0  0  0
   88.7156  129.8932  129.7305 N   0  3  0  0  0  0  0  0  0  0  0  0
   85.9058  130.1064  133.7452 N   0  3  0  0  0  0  0  0  0  0  0  0
   87.5259  120.0416  133.4459 N   0  3  0  0  0  0  0  0  0  0  0  0
   87.4099  124.0642  130.6679 N   0  3  0  0  0  0  0  0  0  0  0  0
  1  2  1  0  0  0  0
  2 22  1  0  0  0  0
  3 22  1  0  0  0  0
  3 32  1  0  0  0  0
  3 23  2  0  0  0  0
  4  5  2  0  0  0  0
  5 33  1  0  0  0  0
  6 33  1  0  0  0  0
  6  7  1  1  0  0  0
  6 32  1  0  0  0  0
  7 34  2  0  0  0  0
  8 34  1  0  0  0  0
  8  9  2  0  0  0  0
  9 35  1  0  0  0  0
 10 11  2  0  0  0  0
 11 12  1  0  0  0  0
 11 37  1  0  0  0  0
 12 13  2  0  0  0  0
 13 14  1  0  0  0  0
 13 36  1  0  0  0  0
 14 15  2  0  0  0  0
 15 10  1  0  0  0  0
 16 17  2  0  0  0  0
 17 18  1  0  0  0  0
 17 39  1  0  0  0  0
 18 19  2  0  0  0  0
 19 20  1  0  0  0  0
 19 38  1  0  0  0  0
 20 21  2  0  0  0  0
 21 16  1  0  0  0  0
 32  4  1  0  0  0  0
 33 16  1  0  0  0  0
 35 10  1  0  0  0  0
 35  7  1  0  0  0  0
 36 24  1  0  0  0  0
 36 25  2  0  0  0  0
 37 26  1  0  0  0  0
 37 27  2  0  0  0  0
 38 28  1  0  0  0  0
 38 29  2  0  0  0  0
 39 30  1  0  0  0  0
 39 31  2  0  0  0  0
M  CHG  8  24  -1  26  -1  28  -1  30  -1  36   1  37   1  38   1  39   1
M  END
>  <rmsd>
1.10228348

$$$$
MolPort-009-765-872 LN00445443 ZINC000100672705
 OpenBabel03282117253D

 35 38  0  0  0  0  0  0  0  0999 V2000
   87.7967  118.1939  133.7297 O   0  5  0  0  0  0  0  0  0  0  0  0
   87.8111  118.6973  131.5218 O   0  0  0  0  0  0  0  0  0  0  0  0
   88.7785  124.7763  131.1631 O   0  5  0  0  0  0  0  0  0  0  0  0
   87.4098  123.4187  129.9871 O   0  0  0  0  0  0  0  0  0  0  0  0
   88.0417  124.0300  136.3658 O   0  5  0  0  0  0  0  0  0  0  0  0
   87.6210  121.8772  136.8894 O   0  0  0  0  0  0  0  0  0  0  0  0
   87.7886  119.1079  132.7008 N   0  3  0  0  0  0  0  0  0  0  0  0
   87.5399  124.6698  133.8654 N   0  0  0  0  0  0  0  0  0  0  0  0
   86.9634  125.4888  133.0815 N   0  0  0  0  0  0  0  0  0  0  0  0
   87.3169  127.3090  134.5447 N   0  0  0  0  0  0  0  0  0  0  0  0
   87.1515  128.6117  135.0496 N   0  0  0  0  0  0  0  0  0  0  0  0
   85.7346  130.5374  135.5356 N   0  0  0  0  0  0  0  0  0  0  0  0
   84.7010  128.5424  135.0804 N   0  0  0  0  0  0  0  0  0  0  0  0
   87.8904  123.7277  131.0967 N   0  3  0  0  0  0  0  0  0  0  0  0
   87.7687  122.7343  135.9928 N   0  3  0  0  0  0  0  0  0  0  0  0
   87.7737  120.5140  132.9826 C   0  0  0  0  0  0  0  0  0  0  0  0
   87.7785  120.9669  134.3022 C   0  0  0  0  0  0  0  0  0  0  0  0
   87.7618  122.3356  134.6066 C   0  0  0  0  0  0  0  0  0  0  0  0
   87.7117  123.2797  133.5494 C   0  0  0  0  0  0  0  0  0  0  0  0
   86.8184  126.8712  133.4191 C   0  0  0  0  0  0  0  0  0  0  0  0
   85.8695  129.2234  135.2206 C   0  0  0  0  0  0  0  0  0  0  0  0
   84.4030  130.6813  135.5851 C   0  0  0  0  0  0  0  0  0  0  0  0
   83.6842  131.8425  135.8588 C   0  0  0  0  0  0  0  0  0  0  0  0
   82.2795  131.7511  135.8460 C   0  0  0  0  0  0  0  0  0  0  0  0
   81.6425  130.5214  135.5644 C   0  0  0  0  0  0  0  0  0  0  0  0
   82.4022  129.3680  135.2923 C   0  0  0  0  0  0  0  0  0  0  0  0
   83.7887  129.4955  135.3144 C   0  0  0  0  0  0  0  0  0  0  0  0
   86.1470  127.7562  132.4414 C   0  0  0  0  0  0  0  0  0  0  0  0
   86.6183  129.0553  132.1932 C   0  0  0  0  0  0  0  0  0  0  0  0
   85.9891  129.8676  131.2462 C   0  0  0  0  0  0  0  0  0  0  0  0
   84.8916  129.3827  130.5304 C   0  0  0  0  0  0  0  0  0  0  0  0
   84.4280  128.0832  130.7565 C   0  0  0  0  0  0  0  0  0  0  0  0
   85.0580  127.2711  131.7035 C   0  0  0  0  0  0  0  0  0  0  0  0
   87.7694  122.8224  132.2045 C   0  0  0  0  0  0  0  0  0  0  0  0
   87.7829  121.4470  131.9445 C   0  0  0  0  0  0  0  0  0  0  0  0
  7  1  1  0  0  0  0
  7 16  1  0  0  0  0
  7  2  2  0  0  0  0
  8  9  2  0  0  0  0
 11 10  1  0  0  0  0
 11 21  1  0  0  0  0
 13 21  1  0  0  0  0
 14  3  1  0  0  0  0
 14  4  2  0  0  0  0
 15  5  1  0  0  0  0
 15  6  2  0  0  0  0
 16 17  2  0  0  0  0
 17 18  1  0  0  0  0
 18 15  1  0  0  0  0
 18 19  2  0  0  0  0
 19  8  1  0  0  0  0
 19 34  1  0  0  0  0
 20  9  1  0  0  0  0
 20 28  1  0  0  0  0
 20 10  2  0  0  0  0
 21 12  2  0  0  0  0
 22 12  1  0  0  0  0
 22 23  2  0  0  0  0
 23 24  1  0  0  0  0
 24 25  2  0  0  0  0
 25 26  1  0  0  0  0
 26 27  2  0  0  0  0
 27 13  1  0  0  0  0
 27 22  1  0  0  0  0
 28 29  2  0  0  0  0
 29 30  1  0  0  0  0
 30 31  2  0  0  0  0
 31 32  1  0  0  0  0
 32 33  2  0  0  0  0
 33 28  1  0  0  0  0
 34 14  1  0  0  0  0
 34 35  2  0  0  0  0
 35 16  1  0  0  0  0
M  CHG  6   1  -1   3  -1   5  -1   7   1  14   1  15   1
M  END
>  <rmsd>
1.24934793

$$$$
MolPort-001-919-592 ChemDiv-0568-0762 MCULE-5411478301 ZINC000005005597 ZINC05005597
 OpenBabel03282117253D

 28 31  0  0  0  0  0  0  0  0999 V2000
   87.2716  118.6364  131.5020 O   0  5  0  0  0  0  0  0  0  0  0  0
   87.2773  118.1809  133.7199 O   0  0  0  0  0  0  0  0  0  0  0  0
   80.7876  130.8178  138.4219 O   0  5  0  0  0  0  0  0  0  0  0  0
   81.5177  132.5707  137.1885 O   0  0  0  0  0  0  0  0  0  0  0  0
   87.3189  119.0414  132.8162 N   0  3  0  0  0  0  0  0  0  0  0  0
   87.6405  124.4668  133.8612 N   0  0  0  0  0  0  0  0  0  0  0  0
   85.0959  130.5075  134.1007 N   0  0  0  0  0  0  0  0  0  0  0  0
   85.2075  128.2753  134.5933 N   0  0  0  0  0  0  0  0  0  0  0  0
   81.5974  131.3515  137.4456 N   0  3  0  0  0  0  0  0  0  0  0  0
   87.5727  123.8073  131.6700 N   0  0  0  0  0  0  0  0  0  0  0  0
   87.4059  120.4351  133.1413 C   0  0  0  0  0  0  0  0  0  0  0  0
   87.4490  120.8536  134.4959 C   0  0  0  0  0  0  0  0  0  0  0  0
   87.5311  122.2177  134.8295 C   0  0  0  0  0  0  0  0  0  0  0  0
   87.5695  123.1309  133.7804 C   0  0  0  0  0  0  0  0  0  0  0  0
   87.6477  124.8364  132.5538 C   0  0  0  0  0  0  0  0  0  0  0  0
   87.6791  126.2608  132.1244 C   0  0  0  0  0  0  0  0  0  0  0  0
   86.2620  126.7967  132.0260 C   0  0  0  0  0  0  0  0  0  0  0  0
   86.2741  128.2709  131.6509 C   0  0  0  0  0  0  0  0  0  0  0  0
   86.7428  129.1415  132.8106 C   0  0  0  0  0  0  0  0  0  0  0  0
   85.6696  129.3052  133.8355 C   0  0  0  0  0  0  0  0  0  0  0  0
   84.2245  130.2022  135.0724 C   0  0  0  0  0  0  0  0  0  0  0  0
   83.3513  131.0627  135.7313 C   0  0  0  0  0  0  0  0  0  0  0  0
   82.5184  130.5153  136.7327 C   0  0  0  0  0  0  0  0  0  0  0  0
   82.5960  129.1318  137.0308 C   0  0  0  0  0  0  0  0  0  0  0  0
   83.4915  128.2923  136.3433 C   0  0  0  0  0  0  0  0  0  0  0  0
   84.2911  128.8754  135.3651 C   0  0  0  0  0  0  0  0  0  0  0  0
   87.5293  122.7388  132.4781 C   0  0  0  0  0  0  0  0  0  0  0  0
   87.4462  121.3988  132.1106 C   0  0  0  0  0  0  0  0  0  0  0  0
  5  1  1  0  0  0  0
  5 11  1  0  0  0  0
  5  2  2  0  0  0  0
  6 15  1  0  0  0  0
  8 20  1  0  0  0  0
  9  3  1  0  0  0  0
  9  4  2  0  0  0  0
 11 12  2  0  0  0  0
 12 13  1  0  0  0  0
 13 14  2  0  0  0  0
 14  6  1  0  0  0  0
 15 10  2  0  0  0  0
 16 15  1  0  0  0  0
 16 17  1  0  0  0  0
 17 18  1  0  0  0  0
 18 19  1  0  0  0  0
 19 20  1  0  0  0  0
 20  7  2  0  0  0  0
 21  7  1  0  0  0  0
 21 22  2  0  0  0  0
 22 23  1  0  0  0  0
 23  9  1  0  0  0  0
 23 24  2  0  0  0  0
 24 25  1  0  0  0  0
 25 26  2  0  0  0  0
 26  8  1  0  0  0  0
 26 21  1  0  0  0  0
 27 10  1  0  0  0  0
 27 14  1  0  0  0  0
 27 28  2  0  0  0  0
 28 11  1  0  0  0  0
M  CHG  4   1  -1   3  -1   5   1   9   1
M  END
>  <rmsd>
1.22027183

$$$$
MolPort-001-919-592 ChemDiv-0568-0762 MCULE-5411478301 ZINC000005005597 ZINC05005597
 OpenBabel03282117253D

 28 31  0  0  0  0  0  0  0  0999 V2000
   83.1484  132.8818  138.5509 O   0  5  0  0  0  0  0  0  0  0  0  0
   81.3937  131.5224  138.9981 O   0  0  0  0  0  0  0  0  0  0  0  0
   87.3309  118.7699  133.8953 O   0  5  0  0  0  0  0  0  0  0  0  0
   88.5551  119.1739  132.0338 O   0  0  0  0  0  0  0  0  0  0  0  0
   82.3816  131.7727  138.2766 N   0  3  0  0  0  0  0  0  0  0  0  0
   83.8620  128.5704  134.0124 N   0  0  0  0  0  0  0  0  0  0  0  0
   87.7902  124.1901  131.1132 N   0  0  0  0  0  0  0  0  0  0  0  0
   86.3988  124.9734  132.7528 N   0  0  0  0  0  0  0  0  0  0  0  0
   87.7930  119.6198  132.9166 N   0  3  0  0  0  0  0  0  0  0  0  0
   85.1413  130.4176  134.4505 N   0  0  0  0  0  0  0  0  0  0  0  0
   82.7198  130.9119  137.1810 C   0  0  0  0  0  0  0  0  0  0  0  0
   81.9330  129.7653  136.9013 C   0  0  0  0  0  0  0  0  0  0  0  0
   82.2550  128.9102  135.8316 C   0  0  0  0  0  0  0  0  0  0  0  0
   83.3695  129.2371  135.0655 C   0  0  0  0  0  0  0  0  0  0  0  0
   84.9351  129.3282  133.6653 C   0  0  0  0  0  0  0  0  0  0  0  0
   85.8456  128.9626  132.5467 C   0  0  0  0  0  0  0  0  0  0  0  0
   86.9482  128.0544  133.0607 C   0  0  0  0  0  0  0  0  0  0  0  0
   87.8537  127.6162  131.9196 C   0  0  0  0  0  0  0  0  0  0  0  0
   87.1629  126.6064  131.0108 C   0  0  0  0  0  0  0  0  0  0  0  0
   87.1226  125.2513  131.6360 C   0  0  0  0  0  0  0  0  0  0  0  0
   87.4668  123.2019  131.9590 C   0  0  0  0  0  0  0  0  0  0  0  0
   87.8770  121.8729  131.9091 C   0  0  0  0  0  0  0  0  0  0  0  0
   87.4043  120.9999  132.9144 C   0  0  0  0  0  0  0  0  0  0  0  0
   86.5422  121.4948  133.9247 C   0  0  0  0  0  0  0  0  0  0  0  0
   86.1487  122.8454  133.9430 C   0  0  0  0  0  0  0  0  0  0  0  0
   86.6396  123.6676  132.9335 C   0  0  0  0  0  0  0  0  0  0  0  0
   84.1298  130.3351  135.3259 C   0  0  0  0  0  0  0  0  0  0  0  0
   83.8426  131.2022  136.3763 C   0  0  0  0  0  0  0  0  0  0  0  0
  5  1  1  0  0  0  0
  5 11  1  0  0  0  0
  5  2  2  0  0  0  0
  6 15  1  0  0  0  0
  8 20  1  0  0  0  0
  9  3  1  0  0  0  0
  9  4  2  0  0  0  0
 11 12  2  0  0  0  0
 12 13  1  0  0  0  0
 13 14  2  0  0  0  0
 14  6  1  0  0  0  0
 15 10  2  0  0  0  0
 16 15  1  0  0  0  0
 16 17  1  0  0  0  0
 17 18  1  0  0  0  0
 18 19  1  0  0  0  0
 19 20  1  0  0  0  0
 20  7  2  0  0  0  0
 21  7  1  0  0  0  0
 21 22  2  0  0  0  0
 22 23  1  0  0  0  0
 23  9  1  0  0  0  0
 23 24  2  0  0  0  0
 24 25  1  0  0  0  0
 25 26  2  0  0  0  0
 26  8  1  0  0  0  0
 26 21  1  0  0  0  0
 27 10  1  0  0  0  0
 27 14  1  0  0  0  0
 27 28  2  0  0  0  0
 28 11  1  0  0  0  0
M  CHG  4   1  -1   3  -1   5   1   9   1
M  END
>  <rmsd>
1.0372926

$$$$
MolPort-001-919-592 ChemDiv-0568-0762 MCULE-5411478301 ZINC000005005597 ZINC05005597
 OpenBabel03282117253D

 28 31  0  0  0  0  0  0  0  0999 V2000
   83.2315  132.8291  138.3981 O   0  5  0  0  0  0  0  0  0  0  0  0
   81.4441  131.5247  138.8784 O   0  0  0  0  0  0  0  0  0  0  0  0
   87.1565  118.4659  134.3230 O   0  5  0  0  0  0  0  0  0  0  0  0
   88.4066  118.7731  132.4602 O   0  0  0  0  0  0  0  0  0  0  0  0
   82.4438  131.7267  138.1582 N   0  3  0  0  0  0  0  0  0  0  0  0
   83.8961  128.3342  134.0336 N   0  0  0  0  0  0  0  0  0  0  0  0
   87.7573  123.7655  131.3426 N   0  0  0  0  0  0  0  0  0  0  0  0
   86.3675  124.6396  132.9371 N   0  0  0  0  0  0  0  0  0  0  0  0
   87.6458  119.2682  133.3176 N   0  3  0  0  0  0  0  0  0  0  0  0
   85.2102  130.1696  134.4146 N   0  0  0  0  0  0  0  0  0  0  0  0
   82.7740  130.8179  137.0995 C   0  0  0  0  0  0  0  0  0  0  0  0
   81.9657  129.6782  136.8553 C   0  0  0  0  0  0  0  0  0  0  0  0
   82.2795  128.7765  135.8221 C   0  0  0  0  0  0  0  0  0  0  0  0
   83.4079  129.0506  135.0556 C   0  0  0  0  0  0  0  0  0  0  0  0
   84.9882  129.0556  133.6691 C   0  0  0  0  0  0  0  0  0  0  0  0
   85.9013  128.6288  132.5745 C   0  0  0  0  0  0  0  0  0  0  0  0
   86.9794  127.7179  133.1338 C   0  0  0  0  0  0  0  0  0  0  0  0
   87.8861  127.2178  132.0194 C   0  0  0  0  0  0  0  0  0  0  0  0
   87.1826  126.1888  131.1424 C   0  0  0  0  0  0  0  0  0  0  0  0
   87.1076  124.8596  131.8181 C   0  0  0  0  0  0  0  0  0  0  0  0
   87.4050  122.8173  132.2219 C   0  0  0  0  0  0  0  0  0  0  0  0
   87.7872  121.4790  132.2265 C   0  0  0  0  0  0  0  0  0  0  0  0
   87.2866  120.6550  133.2592 C   0  0  0  0  0  0  0  0  0  0  0  0
   86.4258  121.2059  134.2412 C   0  0  0  0  0  0  0  0  0  0  0  0
   86.0609  122.5641  134.2043 C   0  0  0  0  0  0  0  0  0  0  0  0
   86.5787  123.3369  133.1695 C   0  0  0  0  0  0  0  0  0  0  0  0
   84.1889  130.1416  135.2820 C   0  0  0  0  0  0  0  0  0  0  0  0
   83.9103  131.0539  136.2959 C   0  0  0  0  0  0  0  0  0  0  0  0
  5  1  1  0  0  0  0
  5 11  1  0  0  0  0
  5  2  2  0  0  0  0
  6 15  1  0  0  0  0
  8 20  1  0  0  0  0
  9  3  1  0  0  0  0
  9  4  2  0  0  0  0
 11 12  2  0  0  0  0
 12 13  1  0  0  0  0
 13 14  2  0  0  0  0
 14  6  1  0  0  0  0
 15 10  2  0  0  0  0
 16 15  1  0  0  0  0
 16 17  1  0  0  0  0
 17 18  1  0  0  0  0
 18 19  1  0  0  0  0
 19 20  1  0  0  0  0
 20  7  2  0  0  0  0
 21  7  1  0  0  0  0
 21 22  2  0  0  0  0
 22 23  1  0  0  0  0
 23  9  1  0  0  0  0
 23 24  2  0  0  0  0
 24 25  1  0  0  0  0
 25 26  2  0  0  0  0
 26  8  1  0  0  0  0
 26 21  1  0  0  0  0
 27 10  1  0  0  0  0
 27 14  1  0  0  0  0
 27 28  2  0  0  0  0
 28 11  1  0  0  0  0
M  CHG  4   1  -1   3  -1   5   1   9   1
M  END
>  <rmsd>
1.08677351

$$$$
MolPort-001-919-592 ChemDiv-0568-0762 MCULE-5411478301 ZINC000005005597 ZINC05005597
 OpenBabel03282117253D

 28 31  0  0  0  0  0  0  0  0999 V2000
   83.0535  128.2335  138.9880 O   0  5  0  0  0  0  0  0  0  0  0  0
   81.3019  129.6522  138.7724 O   0  0  0  0  0  0  0  0  0  0  0  0
   87.4299  118.9050  133.9189 O   0  5  0  0  0  0  0  0  0  0  0  0
   88.1935  119.3784  131.8405 O   0  0  0  0  0  0  0  0  0  0  0  0
   82.3517  129.1851  138.2838 N   0  3  0  0  0  0  0  0  0  0  0  0
   84.3318  130.7749  133.3660 N   0  0  0  0  0  0  0  0  0  0  0  0
   87.6743  124.4965  131.4684 N   0  0  0  0  0  0  0  0  0  0  0  0
   86.8050  125.2330  133.4539 N   0  0  0  0  0  0  0  0  0  0  0  0
   87.7154  119.8005  132.9139 N   0  3  0  0  0  0  0  0  0  0  0  0
   85.5073  129.1883  134.5246 N   0  0  0  0  0  0  0  0  0  0  0  0
   82.8221  129.6325  137.0053 C   0  0  0  0  0  0  0  0  0  0  0  0
   82.1002  130.6146  136.2797 C   0  0  0  0  0  0  0  0  0  0  0  0
   82.5498  131.0628  135.0242 C   0  0  0  0  0  0  0  0  0  0  0  0
   83.7250  130.5053  134.5302 C   0  0  0  0  0  0  0  0  0  0  0  0
   85.4151  129.9557  133.4072 C   0  0  0  0  0  0  0  0  0  0  0  0
   86.3992  129.8658  132.2901 C   0  0  0  0  0  0  0  0  0  0  0  0
   85.8811  128.9602  131.1792 C   0  0  0  0  0  0  0  0  0  0  0  0
   85.8616  127.5004  131.6088 C   0  0  0  0  0  0  0  0  0  0  0  0
   87.2747  126.9507  131.6971 C   0  0  0  0  0  0  0  0  0  0  0  0
   87.2463  125.5522  132.2084 C   0  0  0  0  0  0  0  0  0  0  0  0
   87.4820  123.4650  132.3025 C   0  0  0  0  0  0  0  0  0  0  0  0
   87.7487  122.1196  132.0653 C   0  0  0  0  0  0  0  0  0  0  0  0
   87.4634  121.1997  133.0989 C   0  0  0  0  0  0  0  0  0  0  0  0
   86.9244  121.6660  134.3240 C   0  0  0  0  0  0  0  0  0  0  0  0
   86.6685  123.0342  134.5282 C   0  0  0  0  0  0  0  0  0  0  0  0
   86.9649  123.9027  133.4824 C   0  0  0  0  0  0  0  0  0  0  0  0
   84.4237  129.5624  135.2189 C   0  0  0  0  0  0  0  0  0  0  0  0
   84.0089  129.0947  136.4625 C   0  0  0  0  0  0  0  0  0  0  0  0
  5  1  1  0  0  0  0
  5 11  1  0  0  0  0
  5  2  2  0  0  0  0
  6 15  1  0  0  0  0
  8 20  1  0  0  0  0
  9  3  1  0  0  0  0
  9  4  2  0  0  0  0
 11 12  2  0  0  0  0
 12 13  1  0  0  0  0
 13 14  2  0  0  0  0
 14  6  1  0  0  0  0
 15 10  2  0  0  0  0
 16 15  1  0  0  0  0
 16 17  1  0  0  0  0
 17 18  1  0  0  0  0
 18 19  1  0  0  0  0
 19 20  1  0  0  0  0
 20  7  2  0  0  0  0
 21  7  1  0  0  0  0
 21 22  2  0  0  0  0
 22 23  1  0  0  0  0
 23  9  1  0  0  0  0
 23 24  2  0  0  0  0
 24 25  1  0  0  0  0
 25 26  2  0  0  0  0
 26  8  1  0  0  0  0
 26 21  1  0  0  0  0
 27 10  1  0  0  0  0
 27 14  1  0  0  0  0
 27 28  2  0  0  0  0
 28 11  1  0  0  0  0
M  CHG  4   1  -1   3  -1   5   1   9   1
M  END
>  <rmsd>
1.11097169

$$$$
MolPort-001-919-592 ChemDiv-0568-0762 MCULE-5411478301 ZINC000005005597 ZINC05005597
 OpenBabel03282117253D

 28 31  0  0  0  0  0  0  0  0999 V2000
   87.6323  119.2451  134.0647 O   0  5  0  0  0  0  0  0  0  0  0  0
   85.6333  120.2011  133.5961 O   0  0  0  0  0  0  0  0  0  0  0  0
   80.7915  131.7320  136.8259 O   0  5  0  0  0  0  0  0  0  0  0  0
   80.3122  129.8831  138.0414 O   0  0  0  0  0  0  0  0  0  0  0  0
   86.8790  120.2808  133.5605 N   0  3  0  0  0  0  0  0  0  0  0  0
   89.1805  124.7595  131.2629 N   0  0  0  0  0  0  0  0  0  0  0  0
   85.0259  130.0670  134.3396 N   0  0  0  0  0  0  0  0  0  0  0  0
   85.4769  127.9263  135.0155 N   0  0  0  0  0  0  0  0  0  0  0  0
   81.0764  130.4483  137.2319 N   0  3  0  0  0  0  0  0  0  0  0  0
   86.8951  124.6678  131.3492 N   0  0  0  0  0  0  0  0  0  0  0  0
   87.5197  121.4236  132.9776 C   0  0  0  0  0  0  0  0  0  0  0  0
   88.9347  121.4925  132.9245 C   0  0  0  0  0  0  0  0  0  0  0  0
   89.5843  122.6003  132.3507 C   0  0  0  0  0  0  0  0  0  0  0  0
   88.7831  123.6179  131.8420 C   0  0  0  0  0  0  0  0  0  0  0  0
   87.9986  125.3637  130.9715 C   0  0  0  0  0  0  0  0  0  0  0  0
   87.9193  126.7174  130.3481 C   0  0  0  0  0  0  0  0  0  0  0  0
   88.0732  127.8042  131.4005 C   0  0  0  0  0  0  0  0  0  0  0  0
   86.8186  127.9046  132.2480 C   0  0  0  0  0  0  0  0  0  0  0  0
   87.0163  128.9480  133.3286 C   0  0  0  0  0  0  0  0  0  0  0  0
   85.8308  128.9780  134.2301 C   0  0  0  0  0  0  0  0  0  0  0  0
   84.1196  129.6637  135.2414 C   0  0  0  0  0  0  0  0  0  0  0  0
   83.0376  130.3842  135.7399 C   0  0  0  0  0  0  0  0  0  0  0  0
   82.2076  129.7519  136.6913 C   0  0  0  0  0  0  0  0  0  0  0  0
   82.4971  128.4262  137.1056 C   0  0  0  0  0  0  0  0  0  0  0  0
   83.6002  127.7291  136.5800 C   0  0  0  0  0  0  0  0  0  0  0  0
   84.3881  128.3915  135.6433 C   0  0  0  0  0  0  0  0  0  0  0  0
   87.4247  123.5634  131.8929 C   0  0  0  0  0  0  0  0  0  0  0  0
   86.7478  122.4840  132.4524 C   0  0  0  0  0  0  0  0  0  0  0  0
  5  1  1  0  0  0  0
  5 11  1  0  0  0  0
  5  2  2  0  0  0  0
  6 15  1  0  0  0  0
  8 20  1  0  0  0  0
  9  3  1  0  0  0  0
  9  4  2  0  0  0  0
 11 12  2  0  0  0  0
 12 13  1  0  0  0  0
 13 14  2  0  0  0  0
 14  6  1  0  0  0  0
 15 10  2  0  0  0  0
 16 15  1  0  0  0  0
 16 17  1  0  0  0  0
 17 18  1  0  0  0  0
 18 19  1  0  0  0  0
 19 20  1  0  0  0  0
 20  7  2  0  0  0  0
 21  7  1  0  0  0  0
 21 22  2  0  0  0  0
 22 23  1  0  0  0  0
 23  9  1  0  0  0  0
 23 24  2  0  0  0  0
 24 25  1  0  0  0  0
 25 26  2  0  0  0  0
 26  8  1  0  0  0  0
 26 21  1  0  0  0  0
 27 10  1  0  0  0  0
 27 14  1  0  0  0  0
 27 28  2  0  0  0  0
 28 11  1  0  0  0  0
M  CHG  4   1  -1   3  -1   5   1   9   1
M  END
>  <rmsd>
1.07170308

$$$$
MolPort-001-919-592 ChemDiv-0568-0762 MCULE-5411478301 ZINC000005005597 ZINC05005597
 OpenBabel03282117253D

 28 31  0  0  0  0  0  0  0  0999 V2000
   80.6042  129.6053  138.2970 O   0  5  0  0  0  0  0  0  0  0  0  0
   82.5216  128.5148  138.8108 O   0  0  0  0  0  0  0  0  0  0  0  0
   89.1685  119.5446  132.3153 O   0  5  0  0  0  0  0  0  0  0  0  0
   87.6864  118.9615  133.9244 O   0  0  0  0  0  0  0  0  0  0  0  0
   81.8909  129.2203  137.9959 N   0  3  0  0  0  0  0  0  0  0  0  0
   84.4276  130.7885  133.3333 N   0  0  0  0  0  0  0  0  0  0  0  0
   87.5372  124.3675  131.3341 N   0  0  0  0  0  0  0  0  0  0  0  0
   85.7312  124.8147  132.6687 N   0  0  0  0  0  0  0  0  0  0  0  0
   88.0769  119.8205  133.1068 N   0  3  0  0  0  0  0  0  0  0  0  0
   85.5997  129.4606  134.7830 N   0  0  0  0  0  0  0  0  0  0  0  0
   82.5061  129.6481  136.7735 C   0  0  0  0  0  0  0  0  0  0  0  0
   81.7866  130.4661  135.8663 C   0  0  0  0  0  0  0  0  0  0  0  0
   82.3728  130.9036  134.6649 C   0  0  0  0  0  0  0  0  0  0  0  0
   83.6796  130.5007  134.4077 C   0  0  0  0  0  0  0  0  0  0  0  0
   85.5908  130.1418  133.6081 C   0  0  0  0  0  0  0  0  0  0  0  0
   86.7442  130.1237  132.6612 C   0  0  0  0  0  0  0  0  0  0  0  0
   86.5481  129.0577  131.5945 C   0  0  0  0  0  0  0  0  0  0  0  0
   86.7546  127.6741  132.1820 C   0  0  0  0  0  0  0  0  0  0  0  0
   86.4931  126.6257  131.1198 C   0  0  0  0  0  0  0  0  0  0  0  0
   86.5894  125.2634  131.7146 C   0  0  0  0  0  0  0  0  0  0  0  0
   87.2511  123.3052  132.1003 C   0  0  0  0  0  0  0  0  0  0  0  0
   87.9103  122.0794  132.1342 C   0  0  0  0  0  0  0  0  0  0  0  0
   87.4300  121.0980  133.0287 C   0  0  0  0  0  0  0  0  0  0  0  0
   86.3086  121.3840  133.8494 C   0  0  0  0  0  0  0  0  0  0  0  0
   85.6673  122.6346  133.7873 C   0  0  0  0  0  0  0  0  0  0  0  0
   86.1775  123.5712  132.8932 C   0  0  0  0  0  0  0  0  0  0  0  0
   84.3764  129.7117  135.2694 C   0  0  0  0  0  0  0  0  0  0  0  0
   83.8296  129.2603  136.4667 C   0  0  0  0  0  0  0  0  0  0  0  0
  5  1  1  0  0  0  0
  5 11  1  0  0  0  0
  5  2  2  0  0  0  0
  6 15  1  0  0  0  0
  8 20  1  0  0  0  0
  9  3  1  0  0  0  0
  9  4  2  0  0  0  0
 11 12  2  0  0  0  0
 12 13  1  0  0  0  0
 13 14  2  0  0  0  0
 14  6  1  0  0  0  0
 15 10  2  0  0  0  0
 16 15  1  0  0  0  0
 16 17  1  0  0  0  0
 17 18  1  0  0  0  0
 18 19  1  0  0  0  0
 19 20  1  0  0  0  0
 20  7  2  0  0  0  0
 21  7  1  0  0  0  0
 21 22  2  0  0  0  0
 22 23  1  0  0  0  0
 23  9  1  0  0  0  0
 23 24  2  0  0  0  0
 24 25  1  0  0  0  0
 25 26  2  0  0  0  0
 26  8  1  0  0  0  0
 26 21  1  0  0  0  0
 27 10  1  0  0  0  0
 27 14  1  0  0  0  0
 27 28  2  0  0  0  0
 28 11  1  0  0  0  0
M  CHG  4   1  -1   3  -1   5   1   9   1
M  END
>  <rmsd>
1.00128174

$$$$
MolPort-001-919-592 ChemDiv-0568-0762 MCULE-5411478301 ZINC000005005597 ZINC05005597
 OpenBabel03282117253D

 28 31  0  0  0  0  0  0  0  0999 V2000
   87.5124  118.9598  134.5394 O   0  5  0  0  0  0  0  0  0  0  0  0
   85.5392  119.9284  133.9933 O   0  0  0  0  0  0  0  0  0  0  0  0
   80.8473  131.6695  136.6336 O   0  5  0  0  0  0  0  0  0  0  0  0
   80.3139  129.8835  137.9187 O   0  0  0  0  0  0  0  0  0  0  0  0
   86.7866  119.9853  133.9772 N   0  3  0  0  0  0  0  0  0  0  0  0
   89.2075  124.3202  131.5312 N   0  0  0  0  0  0  0  0  0  0  0  0
   85.0946  129.8262  134.2995 N   0  0  0  0  0  0  0  0  0  0  0  0
   85.4954  127.7095  135.0752 N   0  0  0  0  0  0  0  0  0  0  0  0
   81.1022  130.3999  137.0997 N   0  3  0  0  0  0  0  0  0  0  0  0
   86.9196  124.2712  131.5795 N   0  0  0  0  0  0  0  0  0  0  0  0
   87.4577  121.0906  133.3575 C   0  0  0  0  0  0  0  0  0  0  0  0
   88.8744  121.1330  133.3274 C   0  0  0  0  0  0  0  0  0  0  0  0
   89.5536  122.2037  132.7183 C   0  0  0  0  0  0  0  0  0  0  0  0
   88.7797  123.2117  132.1516 C   0  0  0  0  0  0  0  0  0  0  0  0
   88.0418  124.9311  131.1924 C   0  0  0  0  0  0  0  0  0  0  0  0
   87.9976  126.2576  130.5099 C   0  0  0  0  0  0  0  0  0  0  0  0
   88.1523  127.3864  131.5171 C   0  0  0  0  0  0  0  0  0  0  0  0
   86.8850  127.5448  132.3363 C   0  0  0  0  0  0  0  0  0  0  0  0
   87.0822  128.6306  133.3744 C   0  0  0  0  0  0  0  0  0  0  0  0
   85.8817  128.7199  134.2519 C   0  0  0  0  0  0  0  0  0  0  0  0
   84.1655  129.4779  135.2011 C   0  0  0  0  0  0  0  0  0  0  0  0
   83.0878  130.2377  135.6482 C   0  0  0  0  0  0  0  0  0  0  0  0
   82.2302  129.6616  136.6105 C   0  0  0  0  0  0  0  0  0  0  0  0
   82.4887  128.3504  137.0868 C   0  0  0  0  0  0  0  0  0  0  0  0
   83.5883  127.6124  136.6121 C   0  0  0  0  0  0  0  0  0  0  0  0
   84.4041  128.2200  135.6623 C   0  0  0  0  0  0  0  0  0  0  0  0
   87.4199  123.1826  132.1800 C   0  0  0  0  0  0  0  0  0  0  0  0
   86.7142  122.1401  132.7729 C   0  0  0  0  0  0  0  0  0  0  0  0
  5  1  1  0  0  0  0
  5 11  1  0  0  0  0
  5  2  2  0  0  0  0
  6 15  1  0  0  0  0
  8 20  1  0  0  0  0
  9  3  1  0  0  0  0
  9  4  2  0  0  0  0
 11 12  2  0  0  0  0
 12 13  1  0  0  0  0
 13 14  2  0  0  0  0
 14  6  1  0  0  0  0
 15 10  2  0  0  0  0
 16 15  1  0  0  0  0
 16 17  1  0  0  0  0
 17 18  1  0  0  0  0
 18 19  1  0  0  0  0
 19 20  1  0  0  0  0
 20  7  2  0  0  0  0
 21  7  1  0  0  0  0
 21 22  2  0  0  0  0
 22 23  1  0  0  0  0
 23  9  1  0  0  0  0
 23 24  2  0  0  0  0
 24 25  1  0  0  0  0
 25 26  2  0  0  0  0
 26  8  1  0  0  0  0
 26 21  1  0  0  0  0
 27 10  1  0  0  0  0
 27 14  1  0  0  0  0
 27 28  2  0  0  0  0
 28 11  1  0  0  0  0
M  CHG  4   1  -1   3  -1   5   1   9   1
M  END
>  <rmsd>
1.22497022

$$$$
MolPort-001-919-592 ChemDiv-0568-0762 MCULE-5411478301 ZINC000005005597 ZINC05005597
 OpenBabel03282117253D

 28 31  0  0  0  0  0  0  0  0999 V2000
   80.6302  129.5828  138.2209 O   0  5  0  0  0  0  0  0  0  0  0  0
   82.5227  128.4818  138.8006 O   0  0  0  0  0  0  0  0  0  0  0  0
   89.0878  119.1495  132.7472 O   0  5  0  0  0  0  0  0  0  0  0  0
   87.5778  118.6560  134.3604 O   0  0  0  0  0  0  0  0  0  0  0  0
   81.9134  129.1646  137.9509 N   0  3  0  0  0  0  0  0  0  0  0  0
   84.5293  130.5026  133.2603 N   0  0  0  0  0  0  0  0  0  0  0  0
   87.5507  123.9558  131.5554 N   0  0  0  0  0  0  0  0  0  0  0  0
   85.7376  124.4862  132.8495 N   0  0  0  0  0  0  0  0  0  0  0  0
   87.9922  119.4749  133.5139 N   0  3  0  0  0  0  0  0  0  0  0  0
   85.6619  129.2143  134.7756 N   0  0  0  0  0  0  0  0  0  0  0  0
   82.5497  129.5329  136.7198 C   0  0  0  0  0  0  0  0  0  0  0  0
   81.8546  130.3259  135.7722 C   0  0  0  0  0  0  0  0  0  0  0  0
   82.4618  130.7052  134.5615 C   0  0  0  0  0  0  0  0  0  0  0  0
   83.7643  130.2706  134.3362 C   0  0  0  0  0  0  0  0  0  0  0  0
   85.6780  129.8482  133.5745 C   0  0  0  0  0  0  0  0  0  0  0  0
   86.8416  129.7729  132.6429 C   0  0  0  0  0  0  0  0  0  0  0  0
   86.6393  128.6686  131.6173 C   0  0  0  0  0  0  0  0  0  0  0  0
   86.8154  127.3063  132.2618 C   0  0  0  0  0  0  0  0  0  0  0  0
   86.5479  126.2208  131.2390 C   0  0  0  0  0  0  0  0  0  0  0  0
   86.6142  124.8820  131.8887 C   0  0  0  0  0  0  0  0  0  0  0  0
   87.2378  122.9300  132.3598 C   0  0  0  0  0  0  0  0  0  0  0  0
   87.8754  121.6956  132.4504 C   0  0  0  0  0  0  0  0  0  0  0  0
   87.3682  120.7590  133.3773 C   0  0  0  0  0  0  0  0  0  0  0  0
   86.2427  121.0962  134.1726 C   0  0  0  0  0  0  0  0  0  0  0  0
   85.6237  122.3538  134.0531 C   0  0  0  0  0  0  0  0  0  0  0  0
   86.1599  123.2453  133.1286 C   0  0  0  0  0  0  0  0  0  0  0  0
   84.4377  129.5051  135.2369 C   0  0  0  0  0  0  0  0  0  0  0  0
   83.8697  129.1111  136.4445 C   0  0  0  0  0  0  0  0  0  0  0  0
  5  1  1  0  0  0  0
  5 11  1  0  0  0  0
  5  2  2  0  0  0  0
  6 15  1  0  0  0  0
  8 20  1  0  0  0  0
  9  3  1  0  0  0  0
  9  4  2  0  0  0  0
 11 12  2  0  0  0  0
 12 13  1  0  0  0  0
 13 14  2  0  0  0  0
 14  6  1  0  0  0  0
 15 10  2  0  0  0  0
 16 15  1  0  0  0  0
 16 17  1  0  0  0  0
 17 18  1  0  0  0  0
 18 19  1  0  0  0  0
 19 20  1  0  0  0  0
 20  7  2  0  0  0  0
 21  7  1  0  0  0  0
 21 22  2  0  0  0  0
 22 23  1  0  0  0  0
 23  9  1  0  0  0  0
 23 24  2  0  0  0  0
 24 25  1  0  0  0  0
 25 26  2  0  0  0  0
 26  8  1  0  0  0  0
 26 21  1  0  0  0  0
 27 10  1  0  0  0  0
 27 14  1  0  0  0  0
 27 28  2  0  0  0  0
 28 11  1  0  0  0  0
M  CHG  4   1  -1   3  -1   5   1   9   1
M  END
>  <rmsd>
1.0725311

$$$$
MolPort-002-130-821 ChemDiv-8008-3876 MCULE-3133946210 PubChem-2827614 ZINC000033355352
 OpenBabel03282117253D

 44 48  0  0  0  0  0  0  0  0999 V2000
   87.5331  123.6089  132.6789 C   0  0  0  0  0  0  0  0  0  0  0  0
   87.6741  122.2365  132.4489 C   0  0  0  0  0  0  0  0  0  0  0  0
   86.9663  121.2743  133.1778 C   0  0  0  0  0  0  0  0  0  0  0  0
   86.0762  121.7125  134.1859 C   0  0  0  0  0  0  0  0  0  0  0  0
   85.9283  123.0991  134.4453 C   0  0  0  0  0  0  0  0  0  0  0  0
   84.3413  122.6412  136.1640 C   0  0  0  0  0  0  0  0  0  0  0  0
   84.4508  121.2720  135.9377 C   0  0  0  0  0  0  0  0  0  0  0  0
   85.3181  120.8143  134.9485 C   0  0  0  0  0  0  0  0  0  0  0  0
   86.6536  124.0480  133.6988 C   0  0  0  0  0  0  0  0  0  0  0  0
   84.9905  125.9784  133.0905 C   0  0  0  0  0  0  0  0  0  0  0  0
   84.2577  127.2320  133.4441 C   0  0  0  0  0  0  0  0  0  0  0  0
   83.6930  127.3541  134.7201 C   0  0  0  0  0  0  0  0  0  0  0  0
   82.9802  128.5009  135.0782 C   0  0  0  0  0  0  0  0  0  0  0  0
   82.4086  128.5902  136.4520 C   0  0  0  0  0  0  0  0  0  0  0  0
   82.8143  129.5376  134.1437 C   0  0  0  0  0  0  0  0  0  0  0  0
   83.3654  129.4126  132.8664 C   0  0  0  0  0  0  0  0  0  0  0  0
   84.0888  128.2706  132.5087 C   0  0  0  0  0  0  0  0  0  0  0  0
   84.6782  128.2021  131.1358 C   0  0  0  0  0  0  0  0  0  0  0  0
   86.2047  130.3741  131.3965 C   0  0  0  0  0  0  0  0  0  0  0  0
   85.9242  131.1811  130.2780 C   0  0  0  0  0  0  0  0  0  0  0  0
   85.6564  131.3710  127.9175 C   0  0  0  0  0  0  0  0  0  0  0  0
   85.3794  132.7311  128.0310 C   0  0  0  0  0  0  0  0  0  0  0  0
   85.3724  133.3203  129.2941 C   0  0  0  0  0  0  0  0  0  0  0  0
   85.6378  132.5604  130.4416 C   0  0  0  0  0  0  0  0  0  0  0  0
   85.6315  133.1308  131.7369 C   0  0  0  0  0  0  0  0  0  0  0  0
   85.9432  132.3149  132.8291 C   0  0  0  0  0  0  0  0  0  0  0  0
   86.2437  130.9567  132.6859 C   0  0  0  0  0  0  0  0  0  0  0  0
   82.0689  130.7836  134.4822 C   0  0  0  0  0  0  0  0  0  0  0  0
   85.0725  123.5133  135.4230 N   0  0  0  0  0  0  0  0  0  0  0  0
   85.9191  130.6350  129.0285 N   0  0  0  0  0  0  0  0  0  0  0  0
   86.5609  130.2008  133.8685 N   0  3  0  0  0  0  0  0  0  0  0  0
   85.3349  134.5214  131.9863 N   0  3  0  0  0  0  0  0  0  0  0  0
   87.1805  119.8798  132.8651 N   0  3  0  0  0  0  0  0  0  0  0  0
   88.3160  124.5121  131.8755 N   0  3  0  0  0  0  0  0  0  0  0  0
   86.4786  125.7935  134.1217 S   0  0  0  0  0  0  0  0  0  0  0  0
   86.4599  128.6010  131.1543 S   0  0  0  0  0  0  0  0  0  0  0  0
   86.1427  130.6532  135.0992 O   0  5  0  0  0  0  0  0  0  0  0  0
   87.3616  129.2446  133.8242 O   0  0  0  0  0  0  0  0  0  0  0  0
   85.5398  135.0487  133.2413 O   0  5  0  0  0  0  0  0  0  0  0  0
   84.8193  135.2478  131.1125 O   0  0  0  0  0  0  0  0  0  0  0  0
   86.6567  118.8717  133.6416 O   0  5  0  0  0  0  0  0  0  0  0  0
   87.8890  119.5641  131.8860 O   0  0  0  0  0  0  0  0  0  0  0  0
   89.4202  124.0402  131.2019 O   0  5  0  0  0  0  0  0  0  0  0  0
   87.9451  125.6835  131.6633 O   0  0  0  0  0  0  0  0  0  0  0  0
  1 34  1  0  0  0  0
  1  2  2  0  0  0  0
  2  3  1  0  0  0  0
  3 33  1  0  0  0  0
  3  4  2  0  0  0  0
  4  5  1  0  0  0  0
  5 29  1  0  0  0  0
  5  9  2  0  0  0  0
  6  7  1  0  0  0  0
  6 29  2  0  0  0  0
  7  8  2  0  0  0  0
  8  4  1  0  0  0  0
  9 35  1  0  0  0  0
  9  1  1  0  0  0  0
 10 35  1  0  0  0  0
 10 11  1  0  0  0  0
 11 12  2  0  0  0  0
 12 13  1  0  0  0  0
 13 15  2  0  0  0  0
 14 13  1  0  0  0  0
 15 16  1  0  0  0  0
 16 17  2  0  0  0  0
 17 11  1  0  0  0  0
 18 17  1  0  0  0  0
 18 36  1  0  0  0  0
 19 36  1  0  0  0  0
 19 20  1  0  0  0  0
 20 30  2  0  0  0  0
 21 30  1  0  0  0  0
 21 22  2  0  0  0  0
 22 23  1  0  0  0  0
 23 24  2  0  0  0  0
 24 25  1  0  0  0  0
 24 20  1  0  0  0  0
 25 32  1  0  0  0  0
 25 26  2  0  0  0  0
 26 27  1  0  0  0  0
 27 31  1  0  0  0  0
 27 19  2  0  0  0  0
 28 15  1  0  0  0  0
 31 37  1  0  0  0  0
 31 38  2  0  0  0  0
 32 39  1  0  0  0  0
 32 40  2  0  0  0  0
 33 41  1  0  0  0  0
 33 42  2  0  0  0  0
 34 43  1  0  0  0  0
 34 44  2  0  0  0  0
M  CHG  8  31   1  32   1  33   1  34   1  37  -1  39  -1  41  -1  43  -1
M  END
>  <rmsd>
1.21885049

$$$$
MolPort-027-721-488 LN02096143 MCULE-3410634315 PubChem-54792404
 OpenBabel03282117253D

 37 40  0  0  0  0  0  0  0  0999 V2000
   83.4285  126.1819  137.5066 C   0  0  0  0  0  0  0  0  0  0  0  0
   83.7048  127.2196  136.4375 C   0  0  1  0  0  0  0  0  0  0  0  0
   84.5685  126.6013  135.3392 C   0  0  0  0  0  0  0  0  0  0  0  0
   83.5401  128.2617  133.7523 C   0  0  0  0  0  0  0  0  0  0  0  0
   82.2769  127.7881  134.4827 C   0  0  0  0  0  0  0  0  0  0  0  0
   82.3454  129.1575  136.4191 C   0  0  0  0  0  0  0  0  0  0  0  0
   86.0027  127.7559  133.6403 C   0  0  0  0  0  0  0  0  0  0  0  0
   86.5230  129.0416  133.3608 C   0  0  0  0  0  0  0  0  0  0  0  0
   87.7249  129.1516  132.6483 C   0  0  0  0  0  0  0  0  0  0  0  0
   88.4331  128.0163  132.2342 C   0  0  0  0  0  0  0  0  0  0  0  0
   87.9387  126.7316  132.5490 C   0  0  0  0  0  0  0  0  0  0  0  0
   86.7226  126.6231  133.2409 C   0  0  0  0  0  0  0  0  0  0  0  0
   89.8021  125.7311  131.4662 C   0  0  0  0  0  0  0  0  0  0  0  0
   90.3338  126.9791  131.1278 C   0  0  0  0  0  0  0  0  0  0  0  0
   91.6081  127.0202  130.3744 C   0  0  0  0  0  0  0  0  0  0  0  0
   89.6358  128.1388  131.5204 C   0  0  0  0  0  0  0  0  0  0  0  0
   88.1758  124.2907  132.4712 C   0  0  0  0  0  0  0  0  0  0  0  0
   87.6420  123.4285  131.4815 C   0  0  0  0  0  0  0  0  0  0  0  0
   87.2788  122.1221  131.8454 C   0  0  0  0  0  0  0  0  0  0  0  0
   87.4207  121.6672  133.1629 C   0  0  0  0  0  0  0  0  0  0  0  0
   87.9354  122.5334  134.1323 C   0  0  0  0  0  0  0  0  0  0  0  0
   88.3128  123.8311  133.7883 C   0  0  0  0  0  0  0  0  0  0  0  0
   84.7238  127.5726  134.2642 N   0  0  0  0  0  0  0  0  0  0  0  0
   82.4308  127.7835  135.9485 N   0  0  0  0  0  0  0  0  0  0  0  0
   88.6318  125.6157  132.1532 N   0  0  0  0  0  0  0  0  0  0  0  0
   87.0394  120.3312  133.5180 N   0  3  0  0  0  0  0  0  0  0  0  0
   87.4437  123.8554  130.1212 N   0  3  0  0  0  0  0  0  0  0  0  0
   85.8860  130.2372  133.8384 N   0  3  0  0  0  0  0  0  0  0  0  0
   92.2433  125.8353  130.0198 O   0  0  0  0  0  0  0  0  0  0  0  0
   92.1347  128.1158  130.0444 O   0  0  0  0  0  0  0  0  0  0  0  0
   90.0837  129.2843  131.2363 O   0  0  0  0  0  0  0  0  0  0  0  0
   87.1790  119.8904  134.8142 O   0  5  0  0  0  0  0  0  0  0  0  0
   86.5754  119.5540  132.6580 O   0  0  0  0  0  0  0  0  0  0  0  0
   87.3077  125.1882  129.8081 O   0  5  0  0  0  0  0  0  0  0  0  0
   87.2579  123.0086  129.2225 O   0  0  0  0  0  0  0  0  0  0  0  0
   85.2511  130.2458  135.0589 O   0  5  0  0  0  0  0  0  0  0  0  0
   86.0789  131.3233  133.2535 O   0  0  0  0  0  0  0  0  0  0  0  0
  2  1  1  1  0  0  0
  2  3  1  0  0  0  0
  2 24  1  0  0  0  0
  3 23  1  0  0  0  0
  4 23  1  0  0  0  0
  4  5  1  0  0  0  0
  5 24  1  0  0  0  0
  6 24  1  0  0  0  0
  7  8  2  0  0  0  0
  8  9  1  0  0  0  0
  8 28  1  0  0  0  0
  9 10  2  0  0  0  0
 10 11  1  0  0  0  0
 11 25  1  0  0  0  0
 11 12  2  0  0  0  0
 12  7  1  0  0  0  0
 13 14  2  0  0  0  0
 14 15  1  0  0  0  0
 14 16  1  0  0  0  0
 15 29  1  0  0  0  0
 15 30  2  0  0  0  0
 16 10  1  0  0  0  0
 16 31  2  0  0  0  0
 17 18  2  0  0  0  0
 18 19  1  0  0  0  0
 18 27  1  0  0  0  0
 19 20  2  0  0  0  0
 20 21  1  0  0  0  0
 20 26  1  0  0  0  0
 21 22  2  0  0  0  0
 22 17  1  0  0  0  0
 23  7  1  0  0  0  0
 25 13  1  0  0  0  0
 25 17  1  0  0  0  0
 26 32  1  0  0  0  0
 26 33  2  0  0  0  0
 27 34  1  0  0  0  0
 27 35  2  0  0  0  0
 28 36  1  0  0  0  0
 28 37  2  0  0  0  0
M  CHG  6  26   1  27   1  28   1  32  -1  34  -1  36  -1
M  END
>  <rmsd>
1.06857479

$$$$
MolPort-001-932-351 MCULE-7584437920 PubChem-11979988 ZINC000150384228
 OpenBabel03282117253D

 48 54  0  0  0  0  0  0  0  0999 V2000
   90.8060  111.0243  135.3462 O   0  5  0  0  0  0  0  0  0  0  0  0
   90.1903  108.9318  134.7550 O   0  0  0  0  0  0  0  0  0  0  0  0
   89.0236  112.3792  133.8423 O   0  0  0  0  0  0  0  0  0  0  0  0
   82.2187  130.9588  132.6418 O   0  0  0  0  0  0  0  0  0  0  0  0
   85.5163  131.8445  133.9323 O   0  5  0  0  0  0  0  0  0  0  0  0
   86.8727  130.4360  135.0667 O   0  0  0  0  0  0  0  0  0  0  0  0
   90.5308  110.0746  134.3890 N   0  3  0  0  0  0  0  0  0  0  0  0
   90.0596  113.9781  132.4822 N   0  0  0  0  0  0  0  0  0  0  0  0
   87.2793  118.5920  133.7381 N   0  0  0  0  0  0  0  0  0  0  0  0
   89.0274  118.7568  132.2755 N   0  0  0  0  0  0  0  0  0  0  0  0
   87.6384  125.8184  131.4620 N   0  0  0  0  0  0  0  0  0  0  0  0
   84.3101  130.2109  131.9537 N   0  0  0  0  0  0  0  0  0  0  0  0
   85.7245  130.6826  134.6406 N   0  3  0  0  0  0  0  0  0  0  0  0
   85.7397  125.5670  132.7131 N   0  0  0  0  0  0  0  0  0  0  0  0
   90.9196  110.3002  133.0250 C   0  0  0  0  0  0  0  0  0  0  0  0
   90.6956  111.5421  132.3719 C   0  0  0  0  0  0  0  0  0  0  0  0
   91.1937  111.7273  131.0712 C   0  0  0  0  0  0  0  0  0  0  0  0
   91.8723  110.7036  130.4084 C   0  0  0  0  0  0  0  0  0  0  0  0
   92.0587  109.4733  131.0365 C   0  0  0  0  0  0  0  0  0  0  0  0
   91.5878  109.2746  132.3369 C   0  0  0  0  0  0  0  0  0  0  0  0
   89.8873  112.6345  132.9612 C   0  0  0  0  0  0  0  0  0  0  0  0
   89.3060  115.1335  132.8740 C   0  0  0  0  0  0  0  0  0  0  0  0
   88.2221  115.0437  133.7838 C   0  0  0  0  0  0  0  0  0  0  0  0
   87.4788  116.1835  134.1398 C   0  0  0  0  0  0  0  0  0  0  0  0
   87.8502  117.3923  133.5599 C   0  0  0  0  0  0  0  0  0  0  0  0
   88.0282  119.3970  132.9377 C   0  0  0  0  0  0  0  0  0  0  0  0
   88.8882  117.4895  132.6895 C   0  0  0  0  0  0  0  0  0  0  0  0
   89.6448  116.3823  132.3167 C   0  0  0  0  0  0  0  0  0  0  0  0
   87.7503  120.8334  132.7733 C   0  0  0  0  0  0  0  0  0  0  0  0
   88.6024  121.6384  132.0036 C   0  0  0  0  0  0  0  0  0  0  0  0
   88.3209  122.9969  131.8298 C   0  0  0  0  0  0  0  0  0  0  0  0
   87.1856  123.5657  132.4218 C   0  0  0  0  0  0  0  0  0  0  0  0
   86.3392  122.7611  133.1955 C   0  0  0  0  0  0  0  0  0  0  0  0
   86.6215  121.4046  133.3721 C   0  0  0  0  0  0  0  0  0  0  0  0
   86.8630  124.9871  132.2104 C   0  0  0  0  0  0  0  0  0  0  0  0
   86.9570  126.9724  131.5087 C   0  0  0  0  0  0  0  0  0  0  0  0
   87.2804  128.1781  130.8924 C   0  0  0  0  0  0  0  0  0  0  0  0
   86.3869  129.2529  131.0650 C   0  0  0  0  0  0  0  0  0  0  0  0
   85.2145  129.1043  131.8414 C   0  0  0  0  0  0  0  0  0  0  0  0
   83.2779  130.3432  132.9429 C   0  0  0  0  0  0  0  0  0  0  0  0
   83.4177  129.7713  134.2995 C   0  0  0  0  0  0  0  0  0  0  0  0
   84.6131  129.8740  135.0627 C   0  0  0  0  0  0  0  0  0  0  0  0
   84.6980  129.2015  136.2933 C   0  0  0  0  0  0  0  0  0  0  0  0
   83.6185  128.4571  136.7772 C   0  0  0  0  0  0  0  0  0  0  0  0
   82.4359  128.3808  136.0391 C   0  0  0  0  0  0  0  0  0  0  0  0
   82.3382  129.0347  134.8097 C   0  0  0  0  0  0  0  0  0  0  0  0
   84.9233  127.8594  132.4423 C   0  0  0  0  0  0  0  0  0  0  0  0
   85.8293  126.8216  132.2532 C   0  0  0  0  0  0  0  0  0  0  0  0
  7  1  1  0  0  0  0
  7 15  1  0  0  0  0
  7  2  2  0  0  0  0
  8 22  1  0  0  0  0
 10 27  1  0  0  0  0
 12 40  1  0  0  0  0
 13  5  1  0  0  0  0
 13  6  2  0  0  0  0
 14 35  1  0  0  0  0
 15 16  2  0  0  0  0
 16 17  1  0  0  0  0
 16 21  1  0  0  0  0
 17 18  2  0  0  0  0
 18 19  1  0  0  0  0
 19 20  2  0  0  0  0
 20 15  1  0  0  0  0
 21  8  1  0  0  0  0
 21  3  2  0  0  0  0
 22 23  2  0  0  0  0
 23 24  1  0  0  0  0
 24 25  2  0  0  0  0
 25  9  1  0  0  0  0
 26 10  1  0  0  0  0
 26 29  1  0  0  0  0
 26  9  2  0  0  0  0
 27 25  1  0  0  0  0
 27 28  2  0  0  0  0
 28 22  1  0  0  0  0
 29 30  2  0  0  0  0
 30 31  1  0  0  0  0
 31 32  2  0  0  0  0
 32 33  1  0  0  0  0
 32 35  1  0  0  0  0
 33 34  2  0  0  0  0
 34 29  1  0  0  0  0
 35 11  2  0  0  0  0
 36 11  1  0  0  0  0
 36 37  2  0  0  0  0
 37 38  1  0  0  0  0
 38 39  2  0  0  0  0
 39 12  1  0  0  0  0
 39 47  1  0  0  0  0
 40 41  1  0  0  0  0
 40  4  2  0  0  0  0
 41 42  2  0  0  0  0
 42 43  1  0  0  0  0
 42 13  1  0  0  0  0
 43 44  2  0  0  0  0
 44 45  1  0  0  0  0
 45 46  2  0  0  0  0
 46 41  1  0  0  0  0
 47 48  2  0  0  0  0
 48 14  1  0  0  0  0
 48 36  1  0  0  0  0
M  CHG  4   1  -1   5  -1   7   1  13   1
M  END
>  <rmsd>
0.951627612

$$$$
MolPort-015-161-081 LN01785393
 OpenBabel03282117253D

 23 26  0  0  0  0  0  0  0  0999 V2000
   85.9050  118.4017  134.0455 C   0  0  0  0  0  0  0  0  0  0  0  0
   86.4257  119.6906  133.5179 C   0  0  0  0  0  0  0  0  0  0  0  0
   87.7329  121.2770  133.0791 C   0  0  0  0  0  0  0  0  0  0  0  0
   88.8097  122.1505  132.9529 C   0  0  0  0  0  0  0  0  0  0  0  0
   88.5918  123.3460  132.2436 C   0  0  0  0  0  0  0  0  0  0  0  0
   87.3245  123.6323  131.6852 C   0  0  0  0  0  0  0  0  0  0  0  0
   86.2591  122.7242  131.8382 C   0  0  0  0  0  0  0  0  0  0  0  0
   86.5111  121.5520  132.5455 C   0  0  0  0  0  0  0  0  0  0  0  0
   86.7066  126.4137  131.9645 C   0  0  0  0  0  0  0  0  0  0  0  0
   87.7594  127.0935  132.6198 C   0  0  0  0  0  0  0  0  0  0  0  0
   87.4855  128.1118  133.5513 C   0  0  0  0  0  0  0  0  0  0  0  0
   86.1482  128.4118  133.7955 C   0  0  0  0  0  0  0  0  0  0  0  0
   84.3158  129.1889  134.4715 C   0  0  0  0  0  0  0  0  0  0  0  0
   83.3253  130.0149  135.2115 C   0  0  0  0  0  0  0  0  0  0  0  0
   85.1329  127.7564  133.1684 C   0  0  0  0  0  0  0  0  0  0  0  0
   85.3661  126.7441  132.2417 C   0  0  0  0  0  0  0  0  0  0  0  0
   87.7090  120.0932  133.7073 N   0  0  0  0  0  0  0  0  0  0  0  0
   85.6542  120.5559  132.8099 N   0  0  0  0  0  0  0  0  0  0  0  0
   85.6564  129.3338  134.6349 N   0  0  0  0  0  0  0  0  0  0  0  0
   83.9492  128.2314  133.5805 N   0  0  0  0  0  0  0  0  0  0  0  0
   87.0708  125.1359  130.8217 S   0  3  0  0  0  0  0  0  0  0  0  0
   85.7919  124.9600  129.7452 O   0  5  0  0  0  0  0  0  0  0  0  0
   88.3021  125.4884  130.0347 O   0  0  0  0  0  0  0  0  0  0  0  0
  1  2  1  0  0  0  0
  2 17  2  0  0  0  0
  3 17  1  0  0  0  0
  3  4  2  0  0  0  0
  4  5  1  0  0  0  0
  5  6  2  0  0  0  0
  6  7  1  0  0  0  0
  7  8  2  0  0  0  0
  8 18  1  0  0  0  0
  8  3  1  0  0  0  0
  9 10  2  0  0  0  0
 10 11  1  0  0  0  0
 11 12  2  0  0  0  0
 12 19  1  0  0  0  0
 13 20  1  0  0  0  0
 13 19  2  0  0  0  0
 14 13  1  0  0  0  0
 15 12  1  0  0  0  0
 15 16  2  0  0  0  0
 16  9  1  0  0  0  0
 18  2  1  0  0  0  0
 20 15  1  0  0  0  0
 21  6  1  0  0  0  0
 21 22  1  0  0  0  0
 21  9  1  0  0  0  0
 21 23  2  0  0  0  0
M  CHG  2  21   1  22  -1
M  END
>  <rmsd>
1.08438456

$$$$
MolPort-015-161-081 LN01785393
 OpenBabel03282117253D

 23 26  0  0  0  0  0  0  0  0999 V2000
   83.3253  130.0150  135.2114 C   0  0  0  0  0  0  0  0  0  0  0  0
   84.3158  129.1890  134.4715 C   0  0  0  0  0  0  0  0  0  0  0  0
   86.1481  128.4118  133.7955 C   0  0  0  0  0  0  0  0  0  0  0  0
   87.4855  128.1117  133.5513 C   0  0  0  0  0  0  0  0  0  0  0  0
   87.7593  127.0935  132.6198 C   0  0  0  0  0  0  0  0  0  0  0  0
   86.7066  126.4137  131.9645 C   0  0  0  0  0  0  0  0  0  0  0  0
   85.3661  126.7440  132.2418 C   0  0  0  0  0  0  0  0  0  0  0  0
   85.1329  127.7564  133.1684 C   0  0  0  0  0  0  0  0  0  0  0  0
   87.3245  123.6322  131.6853 C   0  0  0  0  0  0  0  0  0  0  0  0
   88.5918  123.3459  132.2435 C   0  0  0  0  0  0  0  0  0  0  0  0
   88.8097  122.1505  132.9528 C   0  0  0  0  0  0  0  0  0  0  0  0
   87.7330  121.2770  133.0792 C   0  0  0  0  0  0  0  0  0  0  0  0
   86.4257  119.6905  133.5179 C   0  0  0  0  0  0  0  0  0  0  0  0
   85.9050  118.4016  134.0457 C   0  0  0  0  0  0  0  0  0  0  0  0
   86.5111  121.5520  132.5455 C   0  0  0  0  0  0  0  0  0  0  0  0
   86.2590  122.7243  131.8382 C   0  0  0  0  0  0  0  0  0  0  0  0
   85.6565  129.3339  134.6349 N   0  0  0  0  0  0  0  0  0  0  0  0
   83.9493  128.2315  133.5805 N   0  0  0  0  0  0  0  0  0  0  0  0
   87.7090  120.0931  133.7073 N   0  0  0  0  0  0  0  0  0  0  0  0
   85.6542  120.5559  132.8099 N   0  0  0  0  0  0  0  0  0  0  0  0
   87.0708  125.1360  130.8217 S   0  3  0  0  0  0  0  0  0  0  0  0
   85.7919  124.9600  129.7452 O   0  5  0  0  0  0  0  0  0  0  0  0
   88.3021  125.4885  130.0346 O   0  0  0  0  0  0  0  0  0  0  0  0
  1  2  1  0  0  0  0
  2 17  2  0  0  0  0
  3 17  1  0  0  0  0
  3  4  2  0  0  0  0
  4  5  1  0  0  0  0
  5  6  2  0  0  0  0
  6  7  1  0  0  0  0
  7  8  2  0  0  0  0
  8 18  1  0  0  0  0
  8  3  1  0  0  0  0
  9 10  2  0  0  0  0
 10 11  1  0  0  0  0
 11 12  2  0  0  0  0
 12 19  1  0  0  0  0
 13 20  1  0  0  0  0
 13 19  2  0  0  0  0
 14 13  1  0  0  0  0
 15 12  1  0  0  0  0
 15 16  2  0  0  0  0
 16  9  1  0  0  0  0
 18  2  1  0  0  0  0
 20 15  1  0  0  0  0
 21  6  1  0  0  0  0
 21 22  1  0  0  0  0
 21  9  1  0  0  0  0
 21 23  2  0  0  0  0
M  CHG  2  21   1  22  -1
M  END
>  <rmsd>
1.08438456

$$$$
MolPort-015-161-081 LN01785393
 OpenBabel03282117253D

 23 26  0  0  0  0  0  0  0  0999 V2000
   83.3241  129.7942  135.3273 C   0  0  0  0  0  0  0  0  0  0  0  0
   84.3401  129.0594  134.5281 C   0  0  0  0  0  0  0  0  0  0  0  0
   86.1852  128.4881  133.6991 C   0  0  0  0  0  0  0  0  0  0  0  0
   87.5200  128.3517  133.3277 C   0  0  0  0  0  0  0  0  0  0  0  0
   87.8373  127.3196  132.4253 C   0  0  0  0  0  0  0  0  0  0  0  0
   86.8284  126.4655  131.9236 C   0  0  0  0  0  0  0  0  0  0  0  0
   85.4894  126.6339  132.3262 C   0  0  0  0  0  0  0  0  0  0  0  0
   85.2125  127.6650  133.2195 C   0  0  0  0  0  0  0  0  0  0  0  0
   87.3106  123.6537  131.6810 C   0  0  0  0  0  0  0  0  0  0  0  0
   86.1250  122.9107  131.8864 C   0  0  0  0  0  0  0  0  0  0  0  0
   86.1540  121.6944  132.5931 C   0  0  0  0  0  0  0  0  0  0  0  0
   87.3872  121.2650  133.0758 C   0  0  0  0  0  0  0  0  0  0  0  0
   88.9903  120.2440  133.9736 C   0  0  0  0  0  0  0  0  0  0  0  0
   89.7618  119.2133  134.7174 C   0  0  0  0  0  0  0  0  0  0  0  0
   88.5293  121.9802  132.8822 C   0  0  0  0  0  0  0  0  0  0  0  0
   88.5384  123.1871  132.1886 C   0  0  0  0  0  0  0  0  0  0  0  0
   85.6574  129.3902  134.5383 N   0  0  0  0  0  0  0  0  0  0  0  0
   84.0219  128.0058  133.7321 N   0  0  0  0  0  0  0  0  0  0  0  0
   87.6505  120.1495  133.7706 N   0  0  0  0  0  0  0  0  0  0  0  0
   89.5711  121.3525  133.4454 N   0  0  0  0  0  0  0  0  0  0  0  0
   87.2480  125.1755  130.8140 S   0  3  0  0  0  0  0  0  0  0  0  0
   88.7473  125.4889  130.1217 O   0  5  0  0  0  0  0  0  0  0  0  0
   86.2282  125.0977  129.7124 O   0  0  0  0  0  0  0  0  0  0  0  0
  1  2  1  0  0  0  0
  2 17  2  0  0  0  0
  3 17  1  0  0  0  0
  3  4  2  0  0  0  0
  4  5  1  0  0  0  0
  5  6  2  0  0  0  0
  6  7  1  0  0  0  0
  7  8  2  0  0  0  0
  8 18  1  0  0  0  0
  8  3  1  0  0  0  0
  9 10  2  0  0  0  0
 10 11  1  0  0  0  0
 11 12  2  0  0  0  0
 12 19  1  0  0  0  0
 13 20  1  0  0  0  0
 13 19  2  0  0  0  0
 14 13  1  0  0  0  0
 15 12  1  0  0  0  0
 15 16  2  0  0  0  0
 16  9  1  0  0  0  0
 18  2  1  0  0  0  0
 20 15  1  0  0  0  0
 21  6  1  0  0  0  0
 21 22  1  0  0  0  0
 21  9  1  0  0  0  0
 21 23  2  0  0  0  0
M  CHG  2  21   1  22  -1
M  END
>  <rmsd>
1.02583265

$$$$
MolPort-015-161-081 LN01785393
 OpenBabel03282117253D

 23 26  0  0  0  0  0  0  0  0999 V2000
   89.7626  119.2144  134.7174 C   0  0  0  0  0  0  0  0  0  0  0  0
   88.9908  120.2448  133.9736 C   0  0  0  0  0  0  0  0  0  0  0  0
   87.3873  121.2654  133.0759 C   0  0  0  0  0  0  0  0  0  0  0  0
   86.1540  121.6946  132.5934 C   0  0  0  0  0  0  0  0  0  0  0  0
   86.1247  122.9109  131.8865 C   0  0  0  0  0  0  0  0  0  0  0  0
   87.3101  123.6540  131.6809 C   0  0  0  0  0  0  0  0  0  0  0  0
   88.5381  123.1877  132.1884 C   0  0  0  0  0  0  0  0  0  0  0  0
   88.5293  121.9809  132.8822 C   0  0  0  0  0  0  0  0  0  0  0  0
   86.8277  126.4658  131.9234 C   0  0  0  0  0  0  0  0  0  0  0  0
   87.8365  127.3200  132.4250 C   0  0  0  0  0  0  0  0  0  0  0  0
   87.5193  128.3521  133.3273 C   0  0  0  0  0  0  0  0  0  0  0  0
   86.1846  128.4885  133.6988 C   0  0  0  0  0  0  0  0  0  0  0  0
   84.3395  129.0598  134.5280 C   0  0  0  0  0  0  0  0  0  0  0  0
   83.3236  129.7946  135.3273 C   0  0  0  0  0  0  0  0  0  0  0  0
   85.2119  127.6653  133.2195 C   0  0  0  0  0  0  0  0  0  0  0  0
   85.4887  126.6342  132.3262 C   0  0  0  0  0  0  0  0  0  0  0  0
   87.6510  120.1501  133.7710 N   0  0  0  0  0  0  0  0  0  0  0  0
   89.5713  121.3533  133.4452 N   0  0  0  0  0  0  0  0  0  0  0  0
   85.6570  129.3906  134.5381 N   0  0  0  0  0  0  0  0  0  0  0  0
   84.0213  128.0061  133.7321 N   0  0  0  0  0  0  0  0  0  0  0  0
   87.2472  125.1758  130.8138 S   0  3  0  0  0  0  0  0  0  0  0  0
   88.7462  125.4892  130.1211 O   0  5  0  0  0  0  0  0  0  0  0  0
   86.2271  125.0978  129.7125 O   0  0  0  0  0  0  0  0  0  0  0  0
  1  2  1  0  0  0  0
  2 17  2  0  0  0  0
  3 17  1  0  0  0  0
  3  4  2  0  0  0  0
  4  5  1  0  0  0  0
  5  6  2  0  0  0  0
  6  7  1  0  0  0  0
  7  8  2  0  0  0  0
  8 18  1  0  0  0  0
  8  3  1  0  0  0  0
  9 10  2  0  0  0  0
 10 11  1  0  0  0  0
 11 12  2  0  0  0  0
 12 19  1  0  0  0  0
 13 20  1  0  0  0  0
 13 19  2  0  0  0  0
 14 13  1  0  0  0  0
 15 12  1  0  0  0  0
 15 16  2  0  0  0  0
 16  9  1  0  0  0  0
 18  2  1  0  0  0  0
 20 15  1  0  0  0  0
 21  6  1  0  0  0  0
 21 22  1  0  0  0  0
 21  9  1  0  0  0  0
 21 23  2  0  0  0  0
M  CHG  2  21   1  22  -1
M  END
>  <rmsd>
1.02577305

$$$$
MolPort-015-161-081 LN01785393
 OpenBabel03282117253D

 23 26  0  0  0  0  0  0  0  0999 V2000
   85.5721  118.7952  134.4991 C   0  0  0  0  0  0  0  0  0  0  0  0
   86.1912  119.9689  133.8286 C   0  0  0  0  0  0  0  0  0  0  0  0
   87.6375  121.3100  133.1016 C   0  0  0  0  0  0  0  0  0  0  0  0
   88.8006  121.9927  132.7563 C   0  0  0  0  0  0  0  0  0  0  0  0
   88.6557  123.1907  132.0327 C   0  0  0  0  0  0  0  0  0  0  0  0
   87.3730  123.6669  131.6762 C   0  0  0  0  0  0  0  0  0  0  0  0
   86.2198  122.9485  132.0473 C   0  0  0  0  0  0  0  0  0  0  0  0
   86.4012  121.7680  132.7622 C   0  0  0  0  0  0  0  0  0  0  0  0
   86.8009  126.4637  131.8982 C   0  0  0  0  0  0  0  0  0  0  0  0
   87.8063  127.3427  132.3623 C   0  0  0  0  0  0  0  0  0  0  0  0
   87.4946  128.3775  133.2633 C   0  0  0  0  0  0  0  0  0  0  0  0
   86.1684  128.4913  133.6718 C   0  0  0  0  0  0  0  0  0  0  0  0
   84.3367  129.0344  134.5484 C   0  0  0  0  0  0  0  0  0  0  0  0
   83.3297  129.7571  135.3696 C   0  0  0  0  0  0  0  0  0  0  0  0
   85.1992  127.6442  133.2288 C   0  0  0  0  0  0  0  0  0  0  0  0
   85.4709  126.6097  132.3379 C   0  0  0  0  0  0  0  0  0  0  0  0
   87.5352  120.1610  133.7843 N   0  0  0  0  0  0  0  0  0  0  0  0
   85.4562  120.9315  133.2136 N   0  0  0  0  0  0  0  0  0  0  0  0
   85.6470  129.3913  134.5173 N   0  0  0  0  0  0  0  0  0  0  0  0
   84.0171  127.9666  133.7722 N   0  0  0  0  0  0  0  0  0  0  0  0
   87.2146  125.1706  130.7900 S   0  3  0  0  0  0  0  0  0  0  0  0
   88.6673  125.5286  130.0236 O   0  5  0  0  0  0  0  0  0  0  0  0
   86.1486  125.0359  129.7388 O   0  0  0  0  0  0  0  0  0  0  0  0
  1  2  1  0  0  0  0
  2 17  2  0  0  0  0
  3 17  1  0  0  0  0
  3  4  2  0  0  0  0
  4  5  1  0  0  0  0
  5  6  2  0  0  0  0
  6  7  1  0  0  0  0
  7  8  2  0  0  0  0
  8 18  1  0  0  0  0
  8  3  1  0  0  0  0
  9 10  2  0  0  0  0
 10 11  1  0  0  0  0
 11 12  2  0  0  0  0
 12 19  1  0  0  0  0
 13 20  1  0  0  0  0
 13 19  2  0  0  0  0
 14 13  1  0  0  0  0
 15 12  1  0  0  0  0
 15 16  2  0  0  0  0
 16  9  1  0  0  0  0
 18  2  1  0  0  0  0
 20 15  1  0  0  0  0
 21  6  1  0  0  0  0
 21 22  1  0  0  0  0
 21  9  1  0  0  0  0
 21 23  2  0  0  0  0
M  CHG  2  21   1  22  -1
M  END
>  <rmsd>
1.01176465

$$$$
MolPort-015-161-081 LN01785393
 OpenBabel03282117253D

 23 26  0  0  0  0  0  0  0  0999 V2000
   83.3302  129.7571  135.3699 C   0  0  0  0  0  0  0  0  0  0  0  0
   84.3373  129.0344  134.5488 C   0  0  0  0  0  0  0  0  0  0  0  0
   86.1690  128.4913  133.6725 C   0  0  0  0  0  0  0  0  0  0  0  0
   87.4952  128.3775  133.2640 C   0  0  0  0  0  0  0  0  0  0  0  0
   87.8070  127.3428  132.3630 C   0  0  0  0  0  0  0  0  0  0  0  0
   86.8016  126.4637  131.8987 C   0  0  0  0  0  0  0  0  0  0  0  0
   85.4715  126.6098  132.3383 C   0  0  0  0  0  0  0  0  0  0  0  0
   85.1997  127.6442  133.2292 C   0  0  0  0  0  0  0  0  0  0  0  0
   87.3736  123.6669  131.6766 C   0  0  0  0  0  0  0  0  0  0  0  0
   88.6562  123.1905  132.0328 C   0  0  0  0  0  0  0  0  0  0  0  0
   88.8010  121.9925  132.7564 C   0  0  0  0  0  0  0  0  0  0  0  0
   87.6378  121.3099  133.1018 C   0  0  0  0  0  0  0  0  0  0  0  0
   86.1913  119.9691  133.8290 C   0  0  0  0  0  0  0  0  0  0  0  0
   85.5721  118.7955  134.4996 C   0  0  0  0  0  0  0  0  0  0  0  0
   86.4015  121.7682  132.7626 C   0  0  0  0  0  0  0  0  0  0  0  0
   86.2203  122.9488  132.0477 C   0  0  0  0  0  0  0  0  0  0  0  0
   85.6476  129.3913  134.5178 N   0  0  0  0  0  0  0  0  0  0  0  0
   84.0177  127.9666  133.7725 N   0  0  0  0  0  0  0  0  0  0  0  0
   87.5353  120.1610  133.7845 N   0  0  0  0  0  0  0  0  0  0  0  0
   85.4565  120.9319  133.2142 N   0  0  0  0  0  0  0  0  0  0  0  0
   87.2154  125.1707  130.7904 S   0  3  0  0  0  0  0  0  0  0  0  0
   88.6682  125.5287  130.0244 O   0  5  0  0  0  0  0  0  0  0  0  0
   86.1495  125.0363  129.7392 O   0  0  0  0  0  0  0  0  0  0  0  0
  1  2  1  0  0  0  0
  2 17  2  0  0  0  0
  3 17  1  0  0  0  0
  3  4  2  0  0  0  0
  4  5  1  0  0  0  0
  5  6  2  0  0  0  0
  6  7  1  0  0  0  0
  7  8  2  0  0  0  0
  8 18  1  0  0  0  0
  8  3  1  0  0  0  0
  9 10  2  0  0  0  0
 10 11  1  0  0  0  0
 11 12  2  0  0  0  0
 12 19  1  0  0  0  0
 13 20  1  0  0  0  0
 13 19  2  0  0  0  0
 14 13  1  0  0  0  0
 15 12  1  0  0  0  0
 15 16  2  0  0  0  0
 16  9  1  0  0  0  0
 18  2  1  0  0  0  0
 20 15  1  0  0  0  0
 21  6  1  0  0  0  0
 21 22  1  0  0  0  0
 21  9  1  0  0  0  0
 21 23  2  0  0  0  0
M  CHG  2  21   1  22  -1
M  END
>  <rmsd>
1.01161814

$$$$
MolPort-000-781-830 MCULE-4019556387 ZINC000009124243 ZINC09124243
 OpenBabel03282117253D

 26 28  0  0  0  0  0  0  0  0999 V2000
   86.8175  119.0620  133.7551 O   0  5  0  0  0  0  0  0  0  0  0  0
   88.6735  119.7433  132.6516 O   0  0  0  0  0  0  0  0  0  0  0  0
   87.3347  128.5436  135.0760 O   0  0  0  0  0  0  0  0  0  0  0  0
   85.6558  131.8857  135.7990 O   0  5  0  0  0  0  0  0  0  0  0  0
   85.7669  130.9202  133.7593 O   0  0  0  0  0  0  0  0  0  0  0  0
   87.5523  120.0349  133.1172 N   0  3  0  0  0  0  0  0  0  0  0  0
   85.7112  125.2215  132.5361 N   0  0  0  0  0  0  0  0  0  0  0  0
   85.4471  128.1279  133.7625 N   0  0  0  0  0  0  0  0  0  0  0  0
   85.3858  130.8409  134.9453 N   0  3  0  0  0  0  0  0  0  0  0  0
   87.7715  124.7249  131.6699 N   0  0  0  0  0  0  0  0  0  0  0  0
   87.0343  121.3659  132.9901 C   0  0  0  0  0  0  0  0  0  0  0  0
   85.7602  121.6840  133.5230 C   0  0  0  0  0  0  0  0  0  0  0  0
   85.2320  122.9830  133.4102 C   0  0  0  0  0  0  0  0  0  0  0  0
   86.0096  123.9343  132.7574 C   0  0  0  0  0  0  0  0  0  0  0  0
   86.8119  125.6640  131.8741 C   0  0  0  0  0  0  0  0  0  0  0  0
   87.8180  127.8802  132.8472 C   0  0  0  0  0  0  0  0  0  0  0  0
   86.8656  128.2104  133.9555 C   0  0  0  0  0  0  0  0  0  0  0  0
   84.4759  128.5204  134.7385 C   0  0  0  0  0  0  0  0  0  0  0  0
   84.4880  129.7973  135.3569 C   0  0  0  0  0  0  0  0  0  0  0  0
   83.5521  130.0722  136.3653 C   0  0  0  0  0  0  0  0  0  0  0  0
   82.5973  129.1228  136.7335 C   0  0  0  0  0  0  0  0  0  0  0  0
   82.5620  127.8852  136.0915 C   0  0  0  0  0  0  0  0  0  0  0  0
   83.4965  127.5882  135.0985 C   0  0  0  0  0  0  0  0  0  0  0  0
   87.2339  123.6389  132.2425 C   0  0  0  0  0  0  0  0  0  0  0  0
   87.7879  122.3655  132.3354 C   0  0  0  0  0  0  0  0  0  0  0  0
   86.9833  127.3538  131.3124 S   0  0  0  0  0  0  0  0  0  0  0  0
  6  1  1  0  0  0  0
  6 11  1  0  0  0  0
  6  2  2  0  0  0  0
  7 15  1  0  0  0  0
  8 18  1  0  0  0  0
  9  4  1  0  0  0  0
  9  5  2  0  0  0  0
 11 12  2  0  0  0  0
 12 13  1  0  0  0  0
 13 14  2  0  0  0  0
 14  7  1  0  0  0  0
 15 26  1  0  0  0  0
 15 10  2  0  0  0  0
 16 26  1  0  0  0  0
 16 17  1  0  0  0  0
 17  8  1  0  0  0  0
 17  3  2  0  0  0  0
 18 19  2  0  0  0  0
 19 20  1  0  0  0  0
 19  9  1  0  0  0  0
 20 21  2  0  0  0  0
 21 22  1  0  0  0  0
 22 23  2  0  0  0  0
 23 18  1  0  0  0  0
 24 10  1  0  0  0  0
 24 14  1  0  0  0  0
 24 25  2  0  0  0  0
 25 11  1  0  0  0  0
M  CHG  4   1  -1   4  -1   6   1   9   1
M  END
>  <rmsd>
1.17807913

$$$$
MolPort-045-901-102 PubChem-45926185 ZINC000110450937
 OpenBabel03282117253D

 25 26  0  0  0  0  0  0  0  0999 V2000
   85.9179  128.3258  132.3558 C   0  0  0  0  0  0  0  0  0  0  0  0
   85.3893  127.5695  133.5361 C   0  0  0  0  0  0  0  0  0  0  0  0
   86.6608  124.1896  132.8838 C   0  0  0  0  0  0  0  0  0  0  0  0
   87.4627  123.4918  131.9477 C   0  0  0  0  0  0  0  0  0  0  0  0
   87.6753  122.1154  132.1339 C   0  0  0  0  0  0  0  0  0  0  0  0
   87.1136  121.4294  133.2182 C   0  0  0  0  0  0  0  0  0  0  0  0
   86.3248  122.1312  134.1338 C   0  0  0  0  0  0  0  0  0  0  0  0
   86.1011  123.4974  133.9673 C   0  0  0  0  0  0  0  0  0  0  0  0
   84.5045  128.2438  134.5097 C   0  0  0  0  0  0  0  0  0  0  0  0
   83.3536  127.5601  134.9323 C   0  0  0  0  0  0  0  0  0  0  0  0
   82.4256  128.1712  135.7762 C   0  0  0  0  0  0  0  0  0  0  0  0
   82.6335  129.4800  136.2071 C   0  0  0  0  0  0  0  0  0  0  0  0
   83.7801  130.1696  135.8117 C   0  0  0  0  0  0  0  0  0  0  0  0
   84.7334  129.5648  134.9771 C   0  0  0  0  0  0  0  0  0  0  0  0
   85.6202  126.2977  133.6604 N   0  0  0  0  0  0  0  0  0  0  0  0
   86.4112  125.5906  132.7422 N   0  0  0  0  0  0  0  0  0  0  0  0
   87.3429  120.0243  133.3903 N   0  3  0  0  0  0  0  0  0  0  0  0
   88.0682  124.1425  130.8116 N   0  3  0  0  0  0  0  0  0  0  0  0
   85.9430  130.2801  134.6795 N   0  3  0  0  0  0  0  0  0  0  0  0
   88.0468  119.3919  132.5757 O   0  0  0  0  0  0  0  0  0  0  0  0
   86.7884  119.3557  134.4576 O   0  5  0  0  0  0  0  0  0  0  0  0
   88.7648  123.4819  130.0128 O   0  0  0  0  0  0  0  0  0  0  0  0
   87.9015  125.4877  130.5769 O   0  5  0  0  0  0  0  0  0  0  0  0
   85.9395  131.5285  134.6601 O   0  0  0  0  0  0  0  0  0  0  0  0
   87.1509  129.6212  134.6650 O   0  5  0  0  0  0  0  0  0  0  0  0
  1  2  1  0  0  0  0
  2  9  1  0  0  0  0
  2 15  2  0  0  0  0
  3  4  2  0  0  0  0
  4  5  1  0  0  0  0
  4 18  1  0  0  0  0
  5  6  2  0  0  0  0
  6  7  1  0  0  0  0
  6 17  1  0  0  0  0
  7  8  2  0  0  0  0
  8  3  1  0  0  0  0
  9 10  2  0  0  0  0
 10 11  1  0  0  0  0
 11 12  2  0  0  0  0
 12 13  1  0  0  0  0
 13 14  2  0  0  0  0
 14 19  1  0  0  0  0
 14  9  1  0  0  0  0
 16 15  1  0  0  0  0
 16  3  1  0  0  0  0
 17 21  1  0  0  0  0
 17 20  2  0  0  0  0
 18 23  1  0  0  0  0
 18 22  2  0  0  0  0
 19 25  1  0  0  0  0
 19 24  2  0  0  0  0
M  CHG  6  17   1  18   1  19   1  21  -1  23  -1  25  -1
M  END
>  <rmsd>
0.960848451

$$$$
MolPort-045-901-102 PubChem-45926185 ZINC000110450937
 OpenBabel03282117253D

 25 26  0  0  0  0  0  0  0  0999 V2000
   85.9159  128.3226  132.3520 C   0  0  0  0  0  0  0  0  0  0  0  0
   85.3947  127.5699  133.5380 C   0  0  0  0  0  0  0  0  0  0  0  0
   86.6704  124.1901  132.8929 C   0  0  0  0  0  0  0  0  0  0  0  0
   87.4625  123.4889  131.9511 C   0  0  0  0  0  0  0  0  0  0  0  0
   87.6686  122.1111  132.1341 C   0  0  0  0  0  0  0  0  0  0  0  0
   87.1138  121.4276  133.2220 C   0  0  0  0  0  0  0  0  0  0  0  0
   86.3355  122.1332  134.1457 C   0  0  0  0  0  0  0  0  0  0  0  0
   86.1168  123.5005  133.9811 C   0  0  0  0  0  0  0  0  0  0  0  0
   84.5080  128.2446  134.5096 C   0  0  0  0  0  0  0  0  0  0  0  0
   83.3552  127.5612  134.9272 C   0  0  0  0  0  0  0  0  0  0  0  0
   82.4240  128.1722  135.7673 C   0  0  0  0  0  0  0  0  0  0  0  0
   82.6304  129.4808  136.1994 C   0  0  0  0  0  0  0  0  0  0  0  0
   83.7788  130.1702  135.8092 C   0  0  0  0  0  0  0  0  0  0  0  0
   84.7358  129.5658  134.9805 C   0  0  0  0  0  0  0  0  0  0  0  0
   85.6297  126.2992  133.6665 N   0  0  0  0  0  0  0  0  0  0  0  0
   86.4198  125.5907  132.7487 N   0  0  0  0  0  0  0  0  0  0  0  0
   87.3437  120.0215  133.3846 N   0  3  0  0  0  0  0  0  0  0  0  0
   88.0631  124.1377  130.8113 N   0  3  0  0  0  0  0  0  0  0  0  0
   85.9421  130.2893  134.6887 N   0  3  0  0  0  0  0  0  0  0  0  0
   86.8574  119.4072  134.3567 O   0  0  0  0  0  0  0  0  0  0  0  0
   88.1127  119.3337  132.4738 O   0  5  0  0  0  0  0  0  0  0  0  0
   88.7055  123.4650  129.9780 O   0  0  0  0  0  0  0  0  0  0  0  0
   87.9664  125.4967  130.6210 O   0  5  0  0  0  0  0  0  0  0  0  0
   87.0402  129.6966  134.6508 O   0  0  0  0  0  0  0  0  0  0  0  0
   85.9333  131.6651  134.7115 O   0  5  0  0  0  0  0  0  0  0  0  0
  1  2  1  0  0  0  0
  2  9  1  0  0  0  0
  2 15  2  0  0  0  0
  3  4  2  0  0  0  0
  4  5  1  0  0  0  0
  4 18  1  0  0  0  0
  5  6  2  0  0  0  0
  6  7  1  0  0  0  0
  6 17  1  0  0  0  0
  7  8  2  0  0  0  0
  8  3  1  0  0  0  0
  9 10  2  0  0  0  0
 10 11  1  0  0  0  0
 11 12  2  0  0  0  0
 12 13  1  0  0  0  0
 13 14  2  0  0  0  0
 14 19  1  0  0  0  0
 14  9  1  0  0  0  0
 16 15  1  0  0  0  0
 16  3  1  0  0  0  0
 17 21  1  0  0  0  0
 17 20  2  0  0  0  0
 18 23  1  0  0  0  0
 18 22  2  0  0  0  0
 19 25  1  0  0  0  0
 19 24  2  0  0  0  0
M  CHG  6  17   1  18   1  19   1  21  -1  23  -1  25  -1
M  END
>  <rmsd>
0.961235344

$$$$
MolPort-002-730-622 MCULE-7645376623 ZINC000015321223
 OpenBabel03282117253D

 31 34  0  0  0  0  0  0  0  0999 V2000
   86.6389  129.6486  133.5054 C   0  0  0  0  0  0  0  0  0  0  0  0
   86.0596  128.4819  131.8692 C   0  0  0  0  0  0  0  0  0  0  0  0
   87.0276  126.3793  130.7237 C   0  0  0  0  0  0  0  0  0  0  0  0
   88.7811  125.2204  131.0776 C   0  0  0  0  0  0  0  0  0  0  0  0
   87.6632  124.5117  131.4714 C   0  0  0  0  0  0  0  0  0  0  0  0
   87.6592  123.1596  132.0549 C   0  0  0  0  0  0  0  0  0  0  0  0
   86.4489  122.5540  132.4178 C   0  0  0  0  0  0  0  0  0  0  0  0
   86.4394  121.2715  132.9729 C   0  0  0  0  0  0  0  0  0  0  0  0
   87.6411  120.5762  133.1731 C   0  0  0  0  0  0  0  0  0  0  0  0
   88.8514  121.1829  132.8100 C   0  0  0  0  0  0  0  0  0  0  0  0
   88.8606  122.4654  132.2549 C   0  0  0  0  0  0  0  0  0  0  0  0
   84.1016  127.2747  132.8743 C   0  0  0  0  0  0  0  0  0  0  0  0
   82.8463  128.0062  132.5316 C   0  0  0  0  0  0  0  0  0  0  0  0
   82.4449  128.0945  131.1940 C   0  0  0  0  0  0  0  0  0  0  0  0
   81.2852  128.7964  130.8532 C   0  0  0  0  0  0  0  0  0  0  0  0
   80.5255  129.4163  131.8492 C   0  0  0  0  0  0  0  0  0  0  0  0
   80.9261  129.3358  133.1860 C   0  0  0  0  0  0  0  0  0  0  0  0
   82.0859  128.6344  133.5304 C   0  0  0  0  0  0  0  0  0  0  0  0
   87.3327  130.5831  134.3331 N   0  3  0  0  0  0  0  0  0  0  0  0
   85.5803  128.9269  133.9268 N   0  0  0  0  0  0  0  0  0  0  0  0
   85.2310  128.1932  132.8875 N   0  0  0  0  0  0  0  0  0  0  0  0
   88.3690  126.4100  130.6018 N   0  0  0  0  0  0  0  0  0  0  0  0
   87.6362  119.2601  133.7424 N   0  3  0  0  0  0  0  0  0  0  0  0
   86.5515  125.2362  131.2508 N   0  0  0  0  0  0  0  0  0  0  0  0
   86.9771  129.4039  132.2191 N   0  0  0  0  0  0  0  0  0  0  0  0
   88.4045  131.2848  133.8334 O   0  5  0  0  0  0  0  0  0  0  0  0
   86.9715  130.7682  135.5131 O   0  0  0  0  0  0  0  0  0  0  0  0
   88.8183  118.5828  133.9364 O   0  5  0  0  0  0  0  0  0  0  0  0
   86.5617  118.7138  134.0682 O   0  0  0  0  0  0  0  0  0  0  0  0
   85.9738  127.7393  130.2407 S   0  0  0  0  0  0  0  0  0  0  0  0
   82.4634  128.5681  134.8315 F   0  0  0  0  0  0  0  0  0  0  0  0
  1 19  1  0  0  0  0
  1 25  1  0  0  0  0
  1 20  2  0  0  0  0
  2 30  1  0  0  0  0
  2 25  2  0  0  0  0
  3 30  1  0  0  0  0
  3 22  1  0  0  0  0
  3 24  2  0  0  0  0
  4  5  2  0  0  0  0
  5  6  1  0  0  0  0
  5 24  1  0  0  0  0
  6  7  2  0  0  0  0
  7  8  1  0  0  0  0
  8  9  2  0  0  0  0
  9 10  1  0  0  0  0
  9 23  1  0  0  0  0
 10 11  2  0  0  0  0
 11  6  1  0  0  0  0
 12 21  1  0  0  0  0
 12 13  1  0  0  0  0
 13 14  2  0  0  0  0
 14 15  1  0  0  0  0
 15 16  2  0  0  0  0
 16 17  1  0  0  0  0
 17 18  2  0  0  0  0
 18 31  1  0  0  0  0
 18 13  1  0  0  0  0
 19 26  1  0  0  0  0
 19 27  2  0  0  0  0
 21 20  1  0  0  0  0
 21  2  1  0  0  0  0
 22  4  1  0  0  0  0
 23 28  1  0  0  0  0
 23 29  2  0  0  0  0
M  CHG  4  19   1  23   1  26  -1  28  -1
M  END
>  <rmsd>
1.1074369

$$$$
MolPort-001-926-830 MCULE-3180555077
 OpenBabel03282117253D

 30 34  0  0  0  0  0  0  0  0999 V2000
   87.1283  119.4215  134.3845 O   0  5  0  0  0  0  0  0  0  0  0  0
   87.1752  119.7065  132.1387 O   0  0  0  0  0  0  0  0  0  0  0  0
   81.4123  128.9131  138.8360 O   0  5  0  0  0  0  0  0  0  0  0  0
   82.7855  130.6852  138.5190 O   0  0  0  0  0  0  0  0  0  0  0  0
   87.1430  120.2307  133.2715 N   0  3  0  0  0  0  0  0  0  0  0  0
   87.0698  125.7519  133.6313 N   0  0  0  0  0  0  0  0  0  0  0  0
   87.1270  124.8290  131.5409 N   0  0  0  0  0  0  0  0  0  0  0  0
   85.4929  129.4154  134.3170 N   0  0  0  0  0  0  0  0  0  0  0  0
   84.7655  127.3562  133.6423 N   0  0  0  0  0  0  0  0  0  0  0  0
   82.4031  129.5605  138.1342 N   0  3  0  0  0  0  0  0  0  0  0  0
   87.1215  121.6573  133.4139 C   0  0  0  0  0  0  0  0  0  0  0  0
   87.0854  122.2398  134.7056 C   0  0  0  0  0  0  0  0  0  0  0  0
   87.0644  123.6369  134.8690 C   0  0  0  0  0  0  0  0  0  0  0  0
   87.0785  124.4150  133.7159 C   0  0  0  0  0  0  0  0  0  0  0  0
   87.0836  125.9658  132.2876 C   0  0  0  0  0  0  0  0  0  0  0  0
   87.1129  123.8660  132.4726 C   0  0  0  0  0  0  0  0  0  0  0  0
   87.1368  122.4891  132.2720 C   0  0  0  0  0  0  0  0  0  0  0  0
   87.1393  127.3137  131.6838 C   0  0  0  0  0  0  0  0  0  0  0  0
   86.5358  128.4596  132.2693 C   0  0  0  0  0  0  0  0  0  0  0  0
   86.7531  129.7173  131.6873 C   0  0  0  0  0  0  0  0  0  0  0  0
   87.5228  129.8497  130.5312 C   0  0  0  0  0  0  0  0  0  0  0  0
   88.0835  128.7214  129.9363 C   0  0  0  0  0  0  0  0  0  0  0  0
   87.8942  127.4645  130.5112 C   0  0  0  0  0  0  0  0  0  0  0  0
   85.6167  128.3952  133.4250 C   0  0  0  0  0  0  0  0  0  0  0  0
   84.5346  128.9694  135.1406 C   0  0  0  0  0  0  0  0  0  0  0  0
   84.0044  129.6131  136.2548 C   0  0  0  0  0  0  0  0  0  0  0  0
   82.9873  128.9490  136.9764 C   0  0  0  0  0  0  0  0  0  0  0  0
   82.5439  127.6722  136.5498 C   0  0  0  0  0  0  0  0  0  0  0  0
   83.1023  127.0537  135.4163 C   0  0  0  0  0  0  0  0  0  0  0  0
   84.1022  127.7445  134.7394 C   0  0  0  0  0  0  0  0  0  0  0  0
  5  1  1  0  0  0  0
  5 11  1  0  0  0  0
  5  2  2  0  0  0  0
  6 15  1  0  0  0  0
  9 24  1  0  0  0  0
 10  3  1  0  0  0  0
 10  4  2  0  0  0  0
 11 12  2  0  0  0  0
 12 13  1  0  0  0  0
 13 14  2  0  0  0  0
 14  6  1  0  0  0  0
 15 18  1  0  0  0  0
 15  7  2  0  0  0  0
 16  7  1  0  0  0  0
 16 14  1  0  0  0  0
 16 17  2  0  0  0  0
 17 11  1  0  0  0  0
 18 19  1  0  0  0  0
 19 24  1  0  0  0  0
 19 20  2  0  0  0  0
 20 21  1  0  0  0  0
 21 22  2  0  0  0  0
 22 23  1  0  0  0  0
 23 18  2  0  0  0  0
 24  8  2  0  0  0  0
 25  8  1  0  0  0  0
 25 26  2  0  0  0  0
 26 27  1  0  0  0  0
 27 10  1  0  0  0  0
 27 28  2  0  0  0  0
 28 29  1  0  0  0  0
 29 30  2  0  0  0  0
 30  9  1  0  0  0  0
 30 25  1  0  0  0  0
M  CHG  4   1  -1   3  -1   5   1  10   1
M  END
>  <rmsd>
1.27781129

$$$$
MolPort-001-926-830 MCULE-3180555077
 OpenBabel03282117253D

 30 34  0  0  0  0  0  0  0  0999 V2000
   81.4123  128.9130  138.8362 O   0  5  0  0  0  0  0  0  0  0  0  0
   82.7854  130.6852  138.5189 O   0  0  0  0  0  0  0  0  0  0  0  0
   87.1284  119.4216  134.3844 O   0  5  0  0  0  0  0  0  0  0  0  0
   87.1750  119.7066  132.1387 O   0  0  0  0  0  0  0  0  0  0  0  0
   82.4031  129.5605  138.1342 N   0  3  0  0  0  0  0  0  0  0  0  0
   84.7656  127.3561  133.6424 N   0  0  0  0  0  0  0  0  0  0  0  0
   85.4929  129.4154  134.3170 N   0  0  0  0  0  0  0  0  0  0  0  0
   87.1269  124.8290  131.5409 N   0  0  0  0  0  0  0  0  0  0  0  0
   87.0700  125.7518  133.6313 N   0  0  0  0  0  0  0  0  0  0  0  0
   87.1430  120.2307  133.2715 N   0  3  0  0  0  0  0  0  0  0  0  0
   82.9872  128.9491  136.9764 C   0  0  0  0  0  0  0  0  0  0  0  0
   82.5440  127.6721  136.5498 C   0  0  0  0  0  0  0  0  0  0  0  0
   83.1024  127.0536  135.4164 C   0  0  0  0  0  0  0  0  0  0  0  0
   84.1022  127.7445  134.7395 C   0  0  0  0  0  0  0  0  0  0  0  0
   85.6167  128.3952  133.4249 C   0  0  0  0  0  0  0  0  0  0  0  0
   84.5345  128.9695  135.1405 C   0  0  0  0  0  0  0  0  0  0  0  0
   84.0043  129.6131  136.2548 C   0  0  0  0  0  0  0  0  0  0  0  0
   86.5358  128.4596  132.2693 C   0  0  0  0  0  0  0  0  0  0  0  0
   87.1393  127.3137  131.6839 C   0  0  0  0  0  0  0  0  0  0  0  0
   87.8942  127.4645  130.5112 C   0  0  0  0  0  0  0  0  0  0  0  0
   88.0835  128.7214  129.9362 C   0  0  0  0  0  0  0  0  0  0  0  0
   87.5227  129.8497  130.5313 C   0  0  0  0  0  0  0  0  0  0  0  0
   86.7532  129.7173  131.6872 C   0  0  0  0  0  0  0  0  0  0  0  0
   87.0836  125.9658  132.2877 C   0  0  0  0  0  0  0  0  0  0  0  0
   87.1128  123.8660  132.4726 C   0  0  0  0  0  0  0  0  0  0  0  0
   87.1367  122.4890  132.2720 C   0  0  0  0  0  0  0  0  0  0  0  0
   87.1214  121.6572  133.4139 C   0  0  0  0  0  0  0  0  0  0  0  0
   87.0855  122.2398  134.7056 C   0  0  0  0  0  0  0  0  0  0  0  0
   87.0645  123.6370  134.8690 C   0  0  0  0  0  0  0  0  0  0  0  0
   87.0786  124.4150  133.7159 C   0  0  0  0  0  0  0  0  0  0  0  0
  5  1  1  0  0  0  0
  5 11  1  0  0  0  0
  5  2  2  0  0  0  0
  6 15  1  0  0  0  0
  9 24  1  0  0  0  0
 10  3  1  0  0  0  0
 10  4  2  0  0  0  0
 11 12  2  0  0  0  0
 12 13  1  0  0  0  0
 13 14  2  0  0  0  0
 14  6  1  0  0  0  0
 15 18  1  0  0  0  0
 15  7  2  0  0  0  0
 16  7  1  0  0  0  0
 16 14  1  0  0  0  0
 16 17  2  0  0  0  0
 17 11  1  0  0  0  0
 18 19  1  0  0  0  0
 19 24  1  0  0  0  0
 19 20  2  0  0  0  0
 20 21  1  0  0  0  0
 21 22  2  0  0  0  0
 22 23  1  0  0  0  0
 23 18  2  0  0  0  0
 24  8  2  0  0  0  0
 25  8  1  0  0  0  0
 25 26  2  0  0  0  0
 26 27  1  0  0  0  0
 27 10  1  0  0  0  0
 27 28  2  0  0  0  0
 28 29  1  0  0  0  0
 29 30  2  0  0  0  0
 30  9  1  0  0  0  0
 30 25  1  0  0  0  0
M  CHG  4   1  -1   3  -1   5   1  10   1
M  END
>  <rmsd>
1.27781129

$$$$
MolPort-001-926-830 MCULE-3180555077
 OpenBabel03282117253D

 30 34  0  0  0  0  0  0  0  0999 V2000
   82.8399  130.8126  138.5441 O   0  5  0  0  0  0  0  0  0  0  0  0
   81.5097  128.9953  138.7777 O   0  0  0  0  0  0  0  0  0  0  0  0
   87.1797  119.6664  132.0133 O   0  5  0  0  0  0  0  0  0  0  0  0
   87.1315  119.4879  134.2699 O   0  0  0  0  0  0  0  0  0  0  0  0
   82.4093  129.5723  138.1321 N   0  3  0  0  0  0  0  0  0  0  0  0
   84.7655  127.3561  133.6433 N   0  0  0  0  0  0  0  0  0  0  0  0
   85.4925  129.4158  134.3163 N   0  0  0  0  0  0  0  0  0  0  0  0
   87.1272  124.8276  131.5439 N   0  0  0  0  0  0  0  0  0  0  0  0
   87.0700  125.7520  133.6334 N   0  0  0  0  0  0  0  0  0  0  0  0
   87.1443  120.2318  133.2673 N   0  3  0  0  0  0  0  0  0  0  0  0
   82.9879  128.9524  136.9759 C   0  0  0  0  0  0  0  0  0  0  0  0
   82.5440  127.6741  136.5505 C   0  0  0  0  0  0  0  0  0  0  0  0
   83.1023  127.0546  135.4175 C   0  0  0  0  0  0  0  0  0  0  0  0
   84.1022  127.7452  134.7400 C   0  0  0  0  0  0  0  0  0  0  0  0
   85.6164  128.3950  133.4251 C   0  0  0  0  0  0  0  0  0  0  0  0
   84.5342  128.9705  135.1402 C   0  0  0  0  0  0  0  0  0  0  0  0
   84.0041  129.6151  136.2541 C   0  0  0  0  0  0  0  0  0  0  0  0
   86.5356  128.4587  132.2693 C   0  0  0  0  0  0  0  0  0  0  0  0
   87.1392  127.3124  131.6848 C   0  0  0  0  0  0  0  0  0  0  0  0
   87.8939  127.4623  130.5120 C   0  0  0  0  0  0  0  0  0  0  0  0
   88.0832  128.7189  129.9361 C   0  0  0  0  0  0  0  0  0  0  0  0
   87.5221  129.8475  130.5301 C   0  0  0  0  0  0  0  0  0  0  0  0
   86.7526  129.7159  131.6863 C   0  0  0  0  0  0  0  0  0  0  0  0
   87.0837  125.9649  132.2896 C   0  0  0  0  0  0  0  0  0  0  0  0
   87.1133  123.8653  132.4763 C   0  0  0  0  0  0  0  0  0  0  0  0
   87.1374  122.4881  132.2766 C   0  0  0  0  0  0  0  0  0  0  0  0
   87.1222  121.6575  133.4180 C   0  0  0  0  0  0  0  0  0  0  0  0
   87.0862  122.2410  134.7104 C   0  0  0  0  0  0  0  0  0  0  0  0
   87.0650  123.6383  134.8729 C   0  0  0  0  0  0  0  0  0  0  0  0
   87.0789  124.4154  133.7191 C   0  0  0  0  0  0  0  0  0  0  0  0
  5  1  1  0  0  0  0
  5 11  1  0  0  0  0
  5  2  2  0  0  0  0
  6 15  1  0  0  0  0
  9 24  1  0  0  0  0
 10  3  1  0  0  0  0
 10  4  2  0  0  0  0
 11 12  2  0  0  0  0
 12 13  1  0  0  0  0
 13 14  2  0  0  0  0
 14  6  1  0  0  0  0
 15 18  1  0  0  0  0
 15  7  2  0  0  0  0
 16  7  1  0  0  0  0
 16 14  1  0  0  0  0
 16 17  2  0  0  0  0
 17 11  1  0  0  0  0
 18 19  1  0  0  0  0
 19 24  1  0  0  0  0
 19 20  2  0  0  0  0
 20 21  1  0  0  0  0
 21 22  2  0  0  0  0
 22 23  1  0  0  0  0
 23 18  2  0  0  0  0
 24  8  2  0  0  0  0
 25  8  1  0  0  0  0
 25 26  2  0  0  0  0
 26 27  1  0  0  0  0
 27 10  1  0  0  0  0
 27 28  2  0  0  0  0
 28 29  1  0  0  0  0
 29 30  2  0  0  0  0
 30  9  1  0  0  0  0
 30 25  1  0  0  0  0
M  CHG  4   1  -1   3  -1   5   1  10   1
M  END
>  <rmsd>
1.27891994

$$$$
MolPort-001-926-830 MCULE-3180555077
 OpenBabel03282117253D

 30 34  0  0  0  0  0  0  0  0999 V2000
   87.1798  119.6662  132.0133 O   0  5  0  0  0  0  0  0  0  0  0  0
   87.1315  119.4878  134.2699 O   0  0  0  0  0  0  0  0  0  0  0  0
   82.8400  130.8125  138.5439 O   0  5  0  0  0  0  0  0  0  0  0  0
   81.5097  128.9952  138.7776 O   0  0  0  0  0  0  0  0  0  0  0  0
   87.1444  120.2317  133.2673 N   0  3  0  0  0  0  0  0  0  0  0  0
   87.0701  125.7519  133.6333 N   0  0  0  0  0  0  0  0  0  0  0  0
   87.1272  124.8275  131.5439 N   0  0  0  0  0  0  0  0  0  0  0  0
   85.4925  129.4158  134.3161 N   0  0  0  0  0  0  0  0  0  0  0  0
   84.7655  127.3559  133.6433 N   0  0  0  0  0  0  0  0  0  0  0  0
   82.4092  129.5722  138.1320 N   0  3  0  0  0  0  0  0  0  0  0  0
   87.1223  121.6574  133.4180 C   0  0  0  0  0  0  0  0  0  0  0  0
   87.0862  122.2409  134.7104 C   0  0  0  0  0  0  0  0  0  0  0  0
   87.0651  123.6381  134.8730 C   0  0  0  0  0  0  0  0  0  0  0  0
   87.0790  124.4153  133.7191 C   0  0  0  0  0  0  0  0  0  0  0  0
   87.0838  125.9648  132.2896 C   0  0  0  0  0  0  0  0  0  0  0  0
   87.1133  123.8652  132.4763 C   0  0  0  0  0  0  0  0  0  0  0  0
   87.1375  122.4879  132.2765 C   0  0  0  0  0  0  0  0  0  0  0  0
   87.1392  127.3123  131.6847 C   0  0  0  0  0  0  0  0  0  0  0  0
   86.5356  128.4585  132.2693 C   0  0  0  0  0  0  0  0  0  0  0  0
   86.7528  129.7157  131.6862 C   0  0  0  0  0  0  0  0  0  0  0  0
   87.5223  129.8474  130.5300 C   0  0  0  0  0  0  0  0  0  0  0  0
   88.0833  128.7187  129.9360 C   0  0  0  0  0  0  0  0  0  0  0  0
   87.8941  127.4622  130.5119 C   0  0  0  0  0  0  0  0  0  0  0  0
   85.6165  128.3949  133.4250 C   0  0  0  0  0  0  0  0  0  0  0  0
   84.5342  128.9704  135.1401 C   0  0  0  0  0  0  0  0  0  0  0  0
   84.0041  129.6150  136.2539 C   0  0  0  0  0  0  0  0  0  0  0  0
   82.9880  128.9523  136.9758 C   0  0  0  0  0  0  0  0  0  0  0  0
   82.5441  127.6740  136.5503 C   0  0  0  0  0  0  0  0  0  0  0  0
   83.1024  127.0545  135.4173 C   0  0  0  0  0  0  0  0  0  0  0  0
   84.1022  127.7450  134.7399 C   0  0  0  0  0  0  0  0  0  0  0  0
  5  1  1  0  0  0  0
  5 11  1  0  0  0  0
  5  2  2  0  0  0  0
  6 15  1  0  0  0  0
  9 24  1  0  0  0  0
 10  3  1  0  0  0  0
 10  4  2  0  0  0  0
 11 12  2  0  0  0  0
 12 13  1  0  0  0  0
 13 14  2  0  0  0  0
 14  6  1  0  0  0  0
 15 18  1  0  0  0  0
 15  7  2  0  0  0  0
 16  7  1  0  0  0  0
 16 14  1  0  0  0  0
 16 17  2  0  0  0  0
 17 11  1  0  0  0  0
 18 19  1  0  0  0  0
 19 24  1  0  0  0  0
 19 20  2  0  0  0  0
 20 21  1  0  0  0  0
 21 22  2  0  0  0  0
 22 23  1  0  0  0  0
 23 18  2  0  0  0  0
 24  8  2  0  0  0  0
 25  8  1  0  0  0  0
 25 26  2  0  0  0  0
 26 27  1  0  0  0  0
 27 10  1  0  0  0  0
 27 28  2  0  0  0  0
 28 29  1  0  0  0  0
 29 30  2  0  0  0  0
 30  9  1  0  0  0  0
 30 25  1  0  0  0  0
M  CHG  4   1  -1   3  -1   5   1  10   1
M  END
>  <rmsd>
1.27901304

$$$$
MolPort-002-798-699 ZINC000100473543
 OpenBabel03282117253D

 33 36  0  0  0  0  0  0  0  0999 V2000
   86.8475  129.0051  135.3228 O   0  0  0  0  0  0  0  0  0  0  0  0
   86.6327  131.1747  135.9121 O   0  5  0  0  0  0  0  0  0  0  0  0
   88.2108  124.2542  129.3396 O   0  5  0  0  0  0  0  0  0  0  0  0
   88.6373  119.8220  133.1864 O   0  0  0  0  0  0  0  0  0  0  0  0
   87.4391  117.9501  133.5910 O   0  5  0  0  0  0  0  0  0  0  0  0
   86.1184  130.0171  135.3745 N   0  3  0  0  0  0  0  0  0  0  0  0
   87.2916  126.0373  130.4236 N   0  0  0  0  0  0  0  0  0  0  0  0
   87.5978  124.7942  130.4461 N   0  3  0  0  0  0  0  0  0  0  0  0
   87.7056  119.2809  133.8168 N   0  3  0  0  0  0  0  0  0  0  0  0
   84.7045  129.9089  135.1403 C   0  0  0  0  0  0  0  0  0  0  0  0
   83.8363  130.6901  135.9183 C   0  0  0  0  0  0  0  0  0  0  0  0
   82.4522  130.5627  135.7953 C   0  0  0  0  0  0  0  0  0  0  0  0
   81.9149  129.6477  134.8916 C   0  0  0  0  0  0  0  0  0  0  0  0
   82.7618  128.8757  134.0958 C   0  0  0  0  0  0  0  0  0  0  0  0
   84.1569  129.0013  134.1932 C   0  0  0  0  0  0  0  0  0  0  0  0
   84.9888  128.2228  133.2503 C   0  0  0  0  0  0  0  0  0  0  0  0
   86.0314  128.8368  132.5406 C   0  0  0  0  0  0  0  0  0  0  0  0
   86.7949  128.1031  131.6278 C   0  0  0  0  0  0  0  0  0  0  0  0
   86.5322  126.7465  131.4162 C   0  0  0  0  0  0  0  0  0  0  0  0
   87.4027  123.9455  131.5889 C   0  0  0  0  0  0  0  0  0  0  0  0
   87.8561  124.3368  132.8575 C   0  0  0  0  0  0  0  0  0  0  0  0
   87.6990  123.4868  133.9548 C   0  0  0  0  0  0  0  0  0  0  0  0
   87.1076  122.2247  133.7968 C   0  0  0  0  0  0  0  0  0  0  0  0
   86.8988  121.3511  134.9727 C   0  0  0  0  0  0  0  0  0  0  0  0
   86.4064  121.9402  136.1484 C   0  0  0  0  0  0  0  0  0  0  0  0
   86.0960  121.1641  137.2652 C   0  0  0  0  0  0  0  0  0  0  0  0
   86.2676  119.7822  137.2207 C   0  0  0  0  0  0  0  0  0  0  0  0
   86.7695  119.1793  136.0670 C   0  0  0  0  0  0  0  0  0  0  0  0
   87.1064  119.9452  134.9409 C   0  0  0  0  0  0  0  0  0  0  0  0
   86.6621  121.8340  132.5246 C   0  0  0  0  0  0  0  0  0  0  0  0
   86.8208  122.6830  131.4263 C   0  0  0  0  0  0  0  0  0  0  0  0
   85.4554  126.1442  132.0849 C   0  0  0  0  0  0  0  0  0  0  0  0
   84.6926  126.8756  132.9984 C   0  0  0  0  0  0  0  0  0  0  0  0
  6  2  1  0  0  0  0
  6 10  1  0  0  0  0
  6  1  2  0  0  0  0
  8  3  1  0  0  0  0
  8 20  1  0  0  0  0
  8  7  2  0  0  0  0
  9  5  1  0  0  0  0
  9  4  2  0  0  0  0
 10 11  2  0  0  0  0
 11 12  1  0  0  0  0
 12 13  2  0  0  0  0
 13 14  1  0  0  0  0
 14 15  2  0  0  0  0
 15 16  1  0  0  0  0
 15 10  1  0  0  0  0
 16 17  2  0  0  0  0
 17 18  1  0  0  0  0
 18 19  2  0  0  0  0
 19  7  1  0  0  0  0
 19 32  1  0  0  0  0
 20 21  2  0  0  0  0
 21 22  1  0  0  0  0
 22 23  2  0  0  0  0
 23 24  1  0  0  0  0
 23 30  1  0  0  0  0
 24 25  2  0  0  0  0
 25 26  1  0  0  0  0
 26 27  2  0  0  0  0
 27 28  1  0  0  0  0
 28 29  2  0  0  0  0
 29  9  1  0  0  0  0
 29 24  1  0  0  0  0
 30 31  2  0  0  0  0
 31 20  1  0  0  0  0
 32 33  2  0  0  0  0
 33 16  1  0  0  0  0
M  CHG  6   2  -1   3  -1   5  -1   6   1   8   1   9   1
M  END
>  <rmsd>
0.880860388

$$$$
MolPort-002-798-699 ZINC000100473543
 OpenBabel03282117253D

 33 36  0  0  0  0  0  0  0  0999 V2000
   86.8152  128.9346  135.3812 O   0  0  0  0  0  0  0  0  0  0  0  0
   86.6560  131.1134  135.9567 O   0  5  0  0  0  0  0  0  0  0  0  0
   88.2139  124.2476  129.3531 O   0  5  0  0  0  0  0  0  0  0  0  0
   87.5700  118.0859  133.5784 O   0  0  0  0  0  0  0  0  0  0  0  0
   88.7934  119.9443  133.1869 O   0  5  0  0  0  0  0  0  0  0  0  0
   86.1175  129.9693  135.4142 N   0  3  0  0  0  0  0  0  0  0  0  0
   87.3024  126.0369  130.4313 N   0  0  0  0  0  0  0  0  0  0  0  0
   87.5913  124.7898  130.4532 N   0  3  0  0  0  0  0  0  0  0  0  0
   87.7576  119.2964  133.8197 N   0  3  0  0  0  0  0  0  0  0  0  0
   84.7076  129.9053  135.1447 C   0  0  0  0  0  0  0  0  0  0  0  0
   83.8437  130.6998  135.9133 C   0  0  0  0  0  0  0  0  0  0  0  0
   82.4602  130.6163  135.7532 C   0  0  0  0  0  0  0  0  0  0  0  0
   81.9196  129.7323  134.8212 C   0  0  0  0  0  0  0  0  0  0  0  0
   82.7632  128.9465  134.0357 C   0  0  0  0  0  0  0  0  0  0  0  0
   84.1582  129.0273  134.1713 C   0  0  0  0  0  0  0  0  0  0  0  0
   84.9911  128.2399  133.2365 C   0  0  0  0  0  0  0  0  0  0  0  0
   86.0722  128.8339  132.5686 C   0  0  0  0  0  0  0  0  0  0  0  0
   86.8361  128.0949  131.6611 C   0  0  0  0  0  0  0  0  0  0  0  0
   86.5361  126.7521  131.4139 C   0  0  0  0  0  0  0  0  0  0  0  0
   87.3690  123.9369  131.5891 C   0  0  0  0  0  0  0  0  0  0  0  0
   86.8311  122.6580  131.4023 C   0  0  0  0  0  0  0  0  0  0  0  0
   86.6541  121.8012  132.4918 C   0  0  0  0  0  0  0  0  0  0  0  0
   87.0362  122.2016  133.7810 C   0  0  0  0  0  0  0  0  0  0  0  0
   86.8089  121.3172  134.9446 C   0  0  0  0  0  0  0  0  0  0  0  0
   86.2362  121.8808  136.0960 C   0  0  0  0  0  0  0  0  0  0  0  0
   85.9057  121.0875  137.1950 C   0  0  0  0  0  0  0  0  0  0  0  0
   86.1381  119.7142  137.1566 C   0  0  0  0  0  0  0  0  0  0  0  0
   86.7203  119.1376  136.0272 C   0  0  0  0  0  0  0  0  0  0  0  0
   87.0759  119.9223  134.9187 C   0  0  0  0  0  0  0  0  0  0  0  0
   87.5835  123.4796  133.9648 C   0  0  0  0  0  0  0  0  0  0  0  0
   87.7608  124.3362  132.8757 C   0  0  0  0  0  0  0  0  0  0  0  0
   85.4236  126.1706  132.0412 C   0  0  0  0  0  0  0  0  0  0  0  0
   84.6596  126.9081  132.9488 C   0  0  0  0  0  0  0  0  0  0  0  0
  6  2  1  0  0  0  0
  6 10  1  0  0  0  0
  6  1  2  0  0  0  0
  8  3  1  0  0  0  0
  8 20  1  0  0  0  0
  8  7  2  0  0  0  0
  9  5  1  0  0  0  0
  9  4  2  0  0  0  0
 10 11  2  0  0  0  0
 11 12  1  0  0  0  0
 12 13  2  0  0  0  0
 13 14  1  0  0  0  0
 14 15  2  0  0  0  0
 15 16  1  0  0  0  0
 15 10  1  0  0  0  0
 16 17  2  0  0  0  0
 17 18  1  0  0  0  0
 18 19  2  0  0  0  0
 19  7  1  0  0  0  0
 19 32  1  0  0  0  0
 20 21  2  0  0  0  0
 21 22  1  0  0  0  0
 22 23  2  0  0  0  0
 23 24  1  0  0  0  0
 23 30  1  0  0  0  0
 24 25  2  0  0  0  0
 25 26  1  0  0  0  0
 26 27  2  0  0  0  0
 27 28  1  0  0  0  0
 28 29  2  0  0  0  0
 29  9  1  0  0  0  0
 29 24  1  0  0  0  0
 30 31  2  0  0  0  0
 31 20  1  0  0  0  0
 32 33  2  0  0  0  0
 33 16  1  0  0  0  0
M  CHG  6   2  -1   3  -1   5  -1   6   1   8   1   9   1
M  END
>  <rmsd>
0.897553265

$$$$
MolPort-002-808-704 MCULE-3666169845 PubChem-135444147 ZINC000008424745 ZINC08424745
 OpenBabel03282117253D

 46 52  0  0  0  0  0  0  0  0999 V2000
   87.4517  134.9270  141.8462 O   0  5  0  0  0  0  0  0  0  0  0  0
   89.0378  135.6403  140.3972 O   0  0  0  0  0  0  0  0  0  0  0  0
   87.5660  118.1008  133.2425 O   0  5  0  0  0  0  0  0  0  0  0  0
   88.4284  119.1282  135.0651 O   0  0  0  0  0  0  0  0  0  0  0  0
   88.0801  134.8727  140.6231 N   0  3  0  0  0  0  0  0  0  0  0  0
   86.8245  131.1079  135.4037 N   0  0  0  0  0  0  0  0  0  0  0  0
   84.9771  130.6928  136.6310 N   0  0  0  0  0  0  0  0  0  0  0  0
   86.3462  124.5622  130.4500 N   0  0  0  0  0  0  0  0  0  0  0  0
   87.0206  125.5462  132.3673 N   0  0  0  0  0  0  0  0  0  0  0  0
   87.8530  119.2367  133.9619 N   0  3  0  0  0  0  0  0  0  0  0  0
   87.6010  133.9853  139.6033 C   0  0  0  0  0  0  0  0  0  0  0  0
   86.4071  133.2732  139.7886 C   0  0  0  0  0  0  0  0  0  0  0  0
   85.9332  132.4141  138.7923 C   0  0  0  0  0  0  0  0  0  0  0  0
   86.6492  132.2533  137.5984 C   0  0  0  0  0  0  0  0  0  0  0  0
   87.8454  132.9597  137.4145 C   0  0  0  0  0  0  0  0  0  0  0  0
   88.3167  133.8214  138.4087 C   0  0  0  0  0  0  0  0  0  0  0  0
   86.1532  131.3481  136.5488 C   0  0  0  0  0  0  0  0  0  0  0  0
   86.0473  130.2375  134.7330 C   0  0  0  0  0  0  0  0  0  0  0  0
   84.8993  129.9840  135.4874 C   0  0  0  0  0  0  0  0  0  0  0  0
   83.6906  129.1935  135.1434 C   0  0  0  0  0  0  0  0  0  0  0  0
   83.7055  128.1994  134.1551 C   0  0  0  0  0  0  0  0  0  0  0  0
   82.5570  127.4553  133.8716 C   0  0  0  0  0  0  0  0  0  0  0  0
   81.3753  127.7002  134.5787 C   0  0  0  0  0  0  0  0  0  0  0  0
   81.3438  128.6879  135.5680 C   0  0  0  0  0  0  0  0  0  0  0  0
   82.4977  129.4262  135.8518 C   0  0  0  0  0  0  0  0  0  0  0  0
   86.4142  129.7521  133.3908 C   0  0  0  0  0  0  0  0  0  0  0  0
   86.3619  128.3901  133.0689 C   0  0  0  0  0  0  0  0  0  0  0  0
   86.7507  127.9362  131.8037 C   0  0  0  0  0  0  0  0  0  0  0  0
   87.2634  128.8507  130.8754 C   0  0  0  0  0  0  0  0  0  0  0  0
   87.3561  130.2075  131.2001 C   0  0  0  0  0  0  0  0  0  0  0  0
   86.9365  130.6550  132.4547 C   0  0  0  0  0  0  0  0  0  0  0  0
   86.6612  126.5011  131.4900 C   0  0  0  0  0  0  0  0  0  0  0  0
   86.2386  125.8970  130.3120 C   0  0  0  0  0  0  0  0  0  0  0  0
   86.8217  124.3901  131.7014 C   0  0  0  0  0  0  0  0  0  0  0  0
   87.0872  123.0658  132.2862 C   0  0  0  0  0  0  0  0  0  0  0  0
   86.8227  121.9046  131.5509 C   0  0  0  0  0  0  0  0  0  0  0  0
   87.0699  120.6461  132.1063 C   0  0  0  0  0  0  0  0  0  0  0  0
   87.5846  120.5304  133.4037 C   0  0  0  0  0  0  0  0  0  0  0  0
   87.8445  121.6947  134.1432 C   0  0  0  0  0  0  0  0  0  0  0  0
   87.5954  122.9533  133.5880 C   0  0  0  0  0  0  0  0  0  0  0  0
   85.6556  126.5212  129.1045 C   0  0  0  0  0  0  0  0  0  0  0  0
   85.6373  125.8032  127.9010 C   0  0  0  0  0  0  0  0  0  0  0  0
   85.0562  126.3531  126.7541 C   0  0  0  0  0  0  0  0  0  0  0  0
   84.4773  127.6227  126.8042 C   0  0  0  0  0  0  0  0  0  0  0  0
   84.4778  128.3407  128.0016 C   0  0  0  0  0  0  0  0  0  0  0  0
   85.0580  127.7878  129.1476 C   0  0  0  0  0  0  0  0  0  0  0  0
  5  1  1  0  0  0  0
  5 11  1  0  0  0  0
  5  2  2  0  0  0  0
  7 17  1  0  0  0  0
  9 32  1  0  0  0  0
 10  3  1  0  0  0  0
 10  4  2  0  0  0  0
 11 12  2  0  0  0  0
 12 13  1  0  0  0  0
 13 14  2  0  0  0  0
 14 15  1  0  0  0  0
 14 17  1  0  0  0  0
 15 16  2  0  0  0  0
 16 11  1  0  0  0  0
 17  6  2  0  0  0  0
 18  6  1  0  0  0  0
 18 26  1  0  0  0  0
 18 19  2  0  0  0  0
 19  7  1  0  0  0  0
 19 20  1  0  0  0  0
 20 21  2  0  0  0  0
 21 22  1  0  0  0  0
 22 23  2  0  0  0  0
 23 24  1  0  0  0  0
 24 25  2  0  0  0  0
 25 20  1  0  0  0  0
 26 27  2  0  0  0  0
 27 28  1  0  0  0  0
 28 32  1  0  0  0  0
 28 29  2  0  0  0  0
 29 30  1  0  0  0  0
 30 31  2  0  0  0  0
 31 26  1  0  0  0  0
 32 33  2  0  0  0  0
 33  8  1  0  0  0  0
 33 41  1  0  0  0  0
 34  9  1  0  0  0  0
 34 35  1  0  0  0  0
 34  8  2  0  0  0  0
 35 36  2  0  0  0  0
 36 37  1  0  0  0  0
 37 38  2  0  0  0  0
 38 39  1  0  0  0  0
 38 10  1  0  0  0  0
 39 40  2  0  0  0  0
 40 35  1  0  0  0  0
 41 42  2  0  0  0  0
 42 43  1  0  0  0  0
 43 44  2  0  0  0  0
 44 45  1  0  0  0  0
 45 46  2  0  0  0  0
 46 41  1  0  0  0  0
M  CHG  4   1  -1   3  -1   5   1  10   1
M  END
>  <rmsd>
1.03713763

$$$$
MolPort-002-808-704 MCULE-3666169845 PubChem-135444147 ZINC000008424745 ZINC08424745
 OpenBabel03282117253D

 46 52  0  0  0  0  0  0  0  0999 V2000
   90.2877  131.6458  141.9823 O   0  5  0  0  0  0  0  0  0  0  0  0
   91.8019  130.6437  140.6288 O   0  0  0  0  0  0  0  0  0  0  0  0
   88.0015  118.8800  135.1563 O   0  5  0  0  0  0  0  0  0  0  0  0
   88.4224  118.1102  133.0685 O   0  0  0  0  0  0  0  0  0  0  0  0
   90.6358  131.0632  140.7851 N   0  3  0  0  0  0  0  0  0  0  0  0
   86.9763  129.7539  135.5040 N   0  0  0  0  0  0  0  0  0  0  0  0
   85.4080  130.6681  136.8494 N   0  0  0  0  0  0  0  0  0  0  0  0
   87.4393  124.5543  130.2583 N   0  0  0  0  0  0  0  0  0  0  0  0
   86.7824  125.3122  132.2824 N   0  0  0  0  0  0  0  0  0  0  0  0
   88.1010  119.0720  133.7967 N   0  3  0  0  0  0  0  0  0  0  0  0
   89.6514  130.8743  139.7600 C   0  0  0  0  0  0  0  0  0  0  0  0
   88.3281  131.2873  139.9663 C   0  0  0  0  0  0  0  0  0  0  0  0
   87.3660  131.1048  138.9693 C   0  0  0  0  0  0  0  0  0  0  0  0
   87.7155  130.5065  137.7511 C   0  0  0  0  0  0  0  0  0  0  0  0
   89.0386  130.0952  137.5422 C   0  0  0  0  0  0  0  0  0  0  0  0
   90.0001  130.2782  138.5391 C   0  0  0  0  0  0  0  0  0  0  0  0
   86.7015  130.3104  136.7025 C   0  0  0  0  0  0  0  0  0  0  0  0
   85.7986  129.7697  134.8542 C   0  0  0  0  0  0  0  0  0  0  0  0
   84.8290  130.3243  135.6829 C   0  0  0  0  0  0  0  0  0  0  0  0
   83.3717  130.4493  135.4540 C   0  0  0  0  0  0  0  0  0  0  0  0
   82.6041  131.2425  136.3197 C   0  0  0  0  0  0  0  0  0  0  0  0
   81.2206  131.3458  136.1499 C   0  0  0  0  0  0  0  0  0  0  0  0
   80.5896  130.6517  135.1154 C   0  0  0  0  0  0  0  0  0  0  0  0
   81.3424  129.8517  134.2530 C   0  0  0  0  0  0  0  0  0  0  0  0
   82.7255  129.7471  134.4263 C   0  0  0  0  0  0  0  0  0  0  0  0
   85.6614  129.3060  133.4647 C   0  0  0  0  0  0  0  0  0  0  0  0
   86.2422  128.0914  133.0809 C   0  0  0  0  0  0  0  0  0  0  0  0
   86.1644  127.6476  131.7537 C   0  0  0  0  0  0  0  0  0  0  0  0
   85.4834  128.4312  130.8111 C   0  0  0  0  0  0  0  0  0  0  0  0
   84.9215  129.6556  131.1810 C   0  0  0  0  0  0  0  0  0  0  0  0
   85.0168  130.0958  132.5032 C   0  0  0  0  0  0  0  0  0  0  0  0
   86.7161  126.3248  131.3978 C   0  0  0  0  0  0  0  0  0  0  0  0
   87.1298  125.8602  130.1546 C   0  0  0  0  0  0  0  0  0  0  0  0
   87.2204  124.2614  131.5577 C   0  0  0  0  0  0  0  0  0  0  0  0
   87.4413  122.9239  132.1307 C   0  0  0  0  0  0  0  0  0  0  0  0
   87.2731  122.7076  133.5050 C   0  0  0  0  0  0  0  0  0  0  0  0
   87.4887  121.4396  134.0515 C   0  0  0  0  0  0  0  0  0  0  0  0
   87.8735  120.3699  133.2307 C   0  0  0  0  0  0  0  0  0  0  0  0
   88.0398  120.5873  131.8545 C   0  0  0  0  0  0  0  0  0  0  0  0
   87.8266  121.8561  131.3089 C   0  0  0  0  0  0  0  0  0  0  0  0
   87.3340  126.6220  128.9078 C   0  0  0  0  0  0  0  0  0  0  0  0
   87.7862  127.9496  128.9363 C   0  0  0  0  0  0  0  0  0  0  0  0
   88.0278  128.6412  127.7456 C   0  0  0  0  0  0  0  0  0  0  0  0
   87.8313  128.0050  126.5165 C   0  0  0  0  0  0  0  0  0  0  0  0
   87.4016  126.6756  126.4790 C   0  0  0  0  0  0  0  0  0  0  0  0
   87.1610  125.9848  127.6709 C   0  0  0  0  0  0  0  0  0  0  0  0
  5  1  1  0  0  0  0
  5 11  1  0  0  0  0
  5  2  2  0  0  0  0
  7 17  1  0  0  0  0
  9 32  1  0  0  0  0
 10  3  1  0  0  0  0
 10  4  2  0  0  0  0
 11 12  2  0  0  0  0
 12 13  1  0  0  0  0
 13 14  2  0  0  0  0
 14 15  1  0  0  0  0
 14 17  1  0  0  0  0
 15 16  2  0  0  0  0
 16 11  1  0  0  0  0
 17  6  2  0  0  0  0
 18  6  1  0  0  0  0
 18 26  1  0  0  0  0
 18 19  2  0  0  0  0
 19  7  1  0  0  0  0
 19 20  1  0  0  0  0
 20 21  2  0  0  0  0
 21 22  1  0  0  0  0
 22 23  2  0  0  0  0
 23 24  1  0  0  0  0
 24 25  2  0  0  0  0
 25 20  1  0  0  0  0
 26 27  2  0  0  0  0
 27 28  1  0  0  0  0
 28 32  1  0  0  0  0
 28 29  2  0  0  0  0
 29 30  1  0  0  0  0
 30 31  2  0  0  0  0
 31 26  1  0  0  0  0
 32 33  2  0  0  0  0
 33  8  1  0  0  0  0
 33 41  1  0  0  0  0
 34  9  1  0  0  0  0
 34 35  1  0  0  0  0
 34  8  2  0  0  0  0
 35 36  2  0  0  0  0
 36 37  1  0  0  0  0
 37 38  2  0  0  0  0
 38 39  1  0  0  0  0
 38 10  1  0  0  0  0
 39 40  2  0  0  0  0
 40 35  1  0  0  0  0
 41 42  2  0  0  0  0
 42 43  1  0  0  0  0
 43 44  2  0  0  0  0
 44 45  1  0  0  0  0
 45 46  2  0  0  0  0
 46 41  1  0  0  0  0
M  CHG  4   1  -1   3  -1   5   1  10   1
M  END
>  <rmsd>
1.07227004

$$$$
MolPort-002-808-704 MCULE-3666169845 PubChem-135444147 ZINC000008424745 ZINC08424745
 OpenBabel03282117253D

 46 52  0  0  0  0  0  0  0  0999 V2000
   87.6434  134.4794  142.1378 O   0  5  0  0  0  0  0  0  0  0  0  0
   89.6360  134.4571  141.0681 O   0  0  0  0  0  0  0  0  0  0  0  0
   88.6647  119.1307  135.1114 O   0  5  0  0  0  0  0  0  0  0  0  0
   87.7471  118.1804  133.2701 O   0  0  0  0  0  0  0  0  0  0  0  0
   88.4245  134.1619  141.0493 N   0  3  0  0  0  0  0  0  0  0  0  0
   86.9016  130.9913  135.5208 N   0  0  0  0  0  0  0  0  0  0  0  0
   85.0245  130.6000  136.7150 N   0  0  0  0  0  0  0  0  0  0  0  0
   86.1954  124.5375  130.5103 N   0  0  0  0  0  0  0  0  0  0  0  0
   86.8991  125.5133  132.4227 N   0  0  0  0  0  0  0  0  0  0  0  0
   88.0161  119.2253  133.9012 N   0  3  0  0  0  0  0  0  0  0  0  0
   87.8725  133.4283  139.9471 C   0  0  0  0  0  0  0  0  0  0  0  0
   88.6702  133.1005  138.8410 C   0  0  0  0  0  0  0  0  0  0  0  0
   88.1351  132.3741  137.7751 C   0  0  0  0  0  0  0  0  0  0  0  0
   86.7958  131.9598  137.8017 C   0  0  0  0  0  0  0  0  0  0  0  0
   85.9918  132.3076  138.8929 C   0  0  0  0  0  0  0  0  0  0  0  0
   86.5272  133.0390  139.9583 C   0  0  0  0  0  0  0  0  0  0  0  0
   86.2398  131.1884  136.6794 C   0  0  0  0  0  0  0  0  0  0  0  0
   86.0640  130.2374  134.7863 C   0  0  0  0  0  0  0  0  0  0  0  0
   84.9082  129.9974  135.5160 C   0  0  0  0  0  0  0  0  0  0  0  0
   83.6751  129.2968  135.0906 C   0  0  0  0  0  0  0  0  0  0  0  0
   82.7370  128.9020  136.0562 C   0  0  0  0  0  0  0  0  0  0  0  0
   81.5547  128.2610  135.6764 C   0  0  0  0  0  0  0  0  0  0  0  0
   81.2962  128.0150  134.3248 C   0  0  0  0  0  0  0  0  0  0  0  0
   82.2193  128.4133  133.3545 C   0  0  0  0  0  0  0  0  0  0  0  0
   83.3993  129.0572  133.7364 C   0  0  0  0  0  0  0  0  0  0  0  0
   86.4171  129.7380  133.4492 C   0  0  0  0  0  0  0  0  0  0  0  0
   86.2788  128.3783  133.1361 C   0  0  0  0  0  0  0  0  0  0  0  0
   86.6234  127.9034  131.8654 C   0  0  0  0  0  0  0  0  0  0  0  0
   87.1572  128.7904  130.9212 C   0  0  0  0  0  0  0  0  0  0  0  0
   87.3188  130.1439  131.2356 C   0  0  0  0  0  0  0  0  0  0  0  0
   86.9539  130.6152  132.4990 C   0  0  0  0  0  0  0  0  0  0  0  0
   86.4986  126.4688  131.5654 C   0  0  0  0  0  0  0  0  0  0  0  0
   86.0587  125.8714  130.3921 C   0  0  0  0  0  0  0  0  0  0  0  0
   86.7059  124.3605  131.7473 C   0  0  0  0  0  0  0  0  0  0  0  0
   87.0261  123.0372  132.3062 C   0  0  0  0  0  0  0  0  0  0  0  0
   87.5899  122.9265  133.5847 C   0  0  0  0  0  0  0  0  0  0  0  0
   87.9110  121.6715  134.1094 C   0  0  0  0  0  0  0  0  0  0  0  0
   87.6714  120.5095  133.3640 C   0  0  0  0  0  0  0  0  0  0  0  0
   87.1026  120.6213  132.0867 C   0  0  0  0  0  0  0  0  0  0  0  0
   86.7830  121.8768  131.5610 C   0  0  0  0  0  0  0  0  0  0  0  0
   85.4159  126.5048  129.2191 C   0  0  0  0  0  0  0  0  0  0  0  0
   84.7903  127.7557  129.3160 C   0  0  0  0  0  0  0  0  0  0  0  0
   84.1561  128.3194  128.2065 C   0  0  0  0  0  0  0  0  0  0  0  0
   84.1296  127.6298  126.9922 C   0  0  0  0  0  0  0  0  0  0  0  0
   84.7351  126.3762  126.8896 C   0  0  0  0  0  0  0  0  0  0  0  0
   85.3726  125.8148  127.9997 C   0  0  0  0  0  0  0  0  0  0  0  0
  5  1  1  0  0  0  0
  5 11  1  0  0  0  0
  5  2  2  0  0  0  0
  7 17  1  0  0  0  0
  9 32  1  0  0  0  0
 10  3  1  0  0  0  0
 10  4  2  0  0  0  0
 11 12  2  0  0  0  0
 12 13  1  0  0  0  0
 13 14  2  0  0  0  0
 14 15  1  0  0  0  0
 14 17  1  0  0  0  0
 15 16  2  0  0  0  0
 16 11  1  0  0  0  0
 17  6  2  0  0  0  0
 18  6  1  0  0  0  0
 18 26  1  0  0  0  0
 18 19  2  0  0  0  0
 19  7  1  0  0  0  0
 19 20  1  0  0  0  0
 20 21  2  0  0  0  0
 21 22  1  0  0  0  0
 22 23  2  0  0  0  0
 23 24  1  0  0  0  0
 24 25  2  0  0  0  0
 25 20  1  0  0  0  0
 26 27  2  0  0  0  0
 27 28  1  0  0  0  0
 28 32  1  0  0  0  0
 28 29  2  0  0  0  0
 29 30  1  0  0  0  0
 30 31  2  0  0  0  0
 31 26  1  0  0  0  0
 32 33  2  0  0  0  0
 33  8  1  0  0  0  0
 33 41  1  0  0  0  0
 34  9  1  0  0  0  0
 34 35  1  0  0  0  0
 34  8  2  0  0  0  0
 35 36  2  0  0  0  0
 36 37  1  0  0  0  0
 37 38  2  0  0  0  0
 38 39  1  0  0  0  0
 38 10  1  0  0  0  0
 39 40  2  0  0  0  0
 40 35  1  0  0  0  0
 41 42  2  0  0  0  0
 42 43  1  0  0  0  0
 43 44  2  0  0  0  0
 44 45  1  0  0  0  0
 45 46  2  0  0  0  0
 46 41  1  0  0  0  0
M  CHG  4   1  -1   3  -1   5   1  10   1
M  END
>  <rmsd>
1.08095694

$$$$
MolPort-005-898-719 CSC028093633 MCULE-3315796981 PubChem-5113893
 OpenBabel03282117253D

 41 44  0  0  0  0  0  0  0  0999 V2000
   89.5777  120.0915  133.0544 O   0  5  0  0  0  0  0  0  0  0  0  0
   88.8322  124.8834  132.0508 O   0  5  0  0  0  0  0  0  0  0  0  0
   87.0282  125.1464  130.7149 O   0  0  0  0  0  0  0  0  0  0  0  0
   84.9908  125.5403  132.4865 O   0  0  0  0  0  0  0  0  0  0  0  0
   83.9282  130.0231  132.0360 O   0  0  0  0  0  0  0  0  0  0  0  0
   87.0102  130.7741  133.3716 O   0  5  0  0  0  0  0  0  0  0  0  0
   86.0845  131.1408  135.3984 O   0  0  0  0  0  0  0  0  0  0  0  0
   83.4678  124.0084  131.6442 O   0  0  0  0  0  0  0  0  0  0  0  0
   87.7692  118.7897  133.4527 O   0  0  0  0  0  0  0  0  0  0  0  0
   88.2154  119.9086  133.1250 N   0  3  0  0  0  0  0  0  0  0  0  0
   87.5595  124.5318  131.6630 N   0  3  0  0  0  0  0  0  0  0  0  0
   86.5698  130.3201  134.5925 N   0  3  0  0  0  0  0  0  0  0  0  0
   87.3235  120.9919  132.8297 C   0  0  0  0  0  0  0  0  0  0  0  0
   87.8320  122.2368  132.4420 C   0  0  0  0  0  0  0  0  0  0  0  0
   86.9793  123.3106  132.1474 C   0  0  0  0  0  0  0  0  0  0  0  0
   85.5774  123.1341  132.2669 C   0  0  0  0  0  0  0  0  0  0  0  0
   84.6174  124.2432  132.1071 C   0  0  0  0  0  0  0  0  0  0  0  0
   84.1318  126.6431  132.6397 C   0  0  0  0  0  0  0  0  0  0  0  0
   82.6758  126.4438  132.8395 C   0  0  0  0  0  0  0  0  0  0  0  0
   82.2236  125.5979  133.8621 C   0  0  0  0  0  0  0  0  0  0  0  0
   80.8544  125.4188  134.0742 C   0  0  0  0  0  0  0  0  0  0  0  0
   79.9290  126.0831  133.2643 C   0  0  0  0  0  0  0  0  0  0  0  0
   80.3722  126.9245  132.2404 C   0  0  0  0  0  0  0  0  0  0  0  0
   81.7413  127.1039  132.0272 C   0  0  0  0  0  0  0  0  0  0  0  0
   84.6835  127.8766  132.6482 C   0  0  0  0  0  0  0  0  0  0  0  0
   83.9090  129.1095  132.9048 C   0  0  0  0  0  0  0  0  0  0  0  0
   83.1698  129.3212  134.1689 C   0  0  0  0  0  0  0  0  0  0  0  0
   83.3798  128.4832  135.2754 C   0  0  0  0  0  0  0  0  0  0  0  0
   82.6950  128.7048  136.4726 C   0  0  0  0  0  0  0  0  0  0  0  0
   81.7972  129.7701  136.5750 C   0  0  0  0  0  0  0  0  0  0  0  0
   81.5855  130.6137  135.4813 C   0  0  0  0  0  0  0  0  0  0  0  0
   82.2719  130.3920  134.2843 C   0  0  0  0  0  0  0  0  0  0  0  0
   86.8522  127.8873  134.1028 C   0  0  0  0  0  0  0  0  0  0  0  0
   86.8341  128.9712  135.0139 C   0  0  0  0  0  0  0  0  0  0  0  0
   87.0716  128.7181  136.3739 C   0  0  0  0  0  0  0  0  0  0  0  0
   87.3510  127.4264  136.8237 C   0  0  0  0  0  0  0  0  0  0  0  0
   87.3908  126.3670  135.9179 C   0  0  0  0  0  0  0  0  0  0  0  0
   87.1384  126.5977  134.5654 C   0  0  0  0  0  0  0  0  0  0  0  0
   85.0756  121.8775  132.6342 C   0  0  0  0  0  0  0  0  0  0  0  0
   85.9373  120.8155  132.9097 C   0  0  0  0  0  0  0  0  0  0  0  0
   86.4497  128.0754  132.3608 S   0  0  0  0  0  0  0  0  0  0  0  0
 10  1  1  0  0  0  0
 10 13  1  0  0  0  0
 10  9  2  0  0  0  0
 11  2  1  0  0  0  0
 11  3  2  0  0  0  0
 12  6  1  0  0  0  0
 12  7  2  0  0  0  0
 13 14  2  0  0  0  0
 14 15  1  0  0  0  0
 15 11  1  0  0  0  0
 15 16  2  0  0  0  0
 16 17  1  0  0  0  0
 16 39  1  0  0  0  0
 17  4  1  0  0  0  0
 17  8  2  0  0  0  0
 18  4  1  0  0  0  0
 18 19  1  0  0  0  0
 18 25  2  0  0  0  0
 19 20  2  0  0  0  0
 20 21  1  0  0  0  0
 21 22  2  0  0  0  0
 22 23  1  0  0  0  0
 23 24  2  0  0  0  0
 24 19  1  0  0  0  0
 25 26  1  0  0  0  0
 25 41  1  0  0  0  0
 26 27  1  0  0  0  0
 26  5  2  0  0  0  0
 27 28  2  0  0  0  0
 28 29  1  0  0  0  0
 29 30  2  0  0  0  0
 30 31  1  0  0  0  0
 31 32  2  0  0  0  0
 32 27  1  0  0  0  0
 33 41  1  0  0  0  0
 33 34  2  0  0  0  0
 34 12  1  0  0  0  0
 34 35  1  0  0  0  0
 35 36  2  0  0  0  0
 36 37  1  0  0  0  0
 37 38  2  0  0  0  0
 38 33  1  0  0  0  0
 39 40  2  0  0  0  0
 40 13  1  0  0  0  0
M  CHG  6   1  -1   2  -1   6  -1  10   1  11   1  12   1
M  END
>  <rmsd>
0.985686362

$$$$
MolPort-001-014-410 MCULE-8908603506 PubChem-3091693 ZINC000100353406
 OpenBabel03282117253D

 42 45  0  0  0  0  0  0  0  0999 V2000
   87.7280  118.3779  133.5773 O   0  5  0  0  0  0  0  0  0  0  0  0
   86.1813  119.2235  132.1536 O   0  0  0  0  0  0  0  0  0  0  0  0
   90.5657  124.7939  133.9391 O   0  0  0  0  0  0  0  0  0  0  0  0
   88.6159  125.8177  133.2351 O   0  0  0  0  0  0  0  0  0  0  0  0
   85.3340  128.7995  133.3368 O   0  0  0  0  0  0  0  0  0  0  0  0
   83.1328  128.6376  132.6271 O   0  0  0  0  0  0  0  0  0  0  0  0
   80.7151  129.9381  139.1019 O   0  5  0  0  0  0  0  0  0  0  0  0
   82.6074  131.1292  139.4746 O   0  0  0  0  0  0  0  0  0  0  0  0
   86.2936  131.3840  136.1908 O   0  5  0  0  0  0  0  0  0  0  0  0
   85.4956  131.3817  134.0764 O   0  0  0  0  0  0  0  0  0  0  0  0
   85.8955  124.1492  131.1803 O   0  5  0  0  0  0  0  0  0  0  0  0
   88.0246  124.7932  130.7509 O   0  0  0  0  0  0  0  0  0  0  0  0
   87.1995  119.4220  132.8493 N   0  3  0  0  0  0  0  0  0  0  0  0
   81.9460  130.4059  138.7001 N   0  3  0  0  0  0  0  0  0  0  0  0
   85.3791  130.9695  135.2500 N   0  3  0  0  0  0  0  0  0  0  0  0
   87.2463  124.1209  131.4597 N   0  3  0  0  0  0  0  0  0  0  0  0
   87.7665  120.7355  132.9509 C   0  0  0  0  0  0  0  0  0  0  0  0
   87.2289  121.8046  132.2163 C   0  0  0  0  0  0  0  0  0  0  0  0
   87.7749  123.0933  132.3074 C   0  0  0  0  0  0  0  0  0  0  0  0
   88.8700  123.3256  133.1767 C   0  0  0  0  0  0  0  0  0  0  0  0
   89.4154  122.2422  133.8859 C   0  0  0  0  0  0  0  0  0  0  0  0
   88.8761  120.9604  133.7717 C   0  0  0  0  0  0  0  0  0  0  0  0
   89.4057  124.6779  133.4562 C   0  0  0  0  0  0  0  0  0  0  0  0
   88.7760  127.0482  133.8949 C   0  0  0  0  0  0  0  0  0  0  0  0
   88.1319  128.2007  133.3929 C   0  0  0  0  0  0  0  0  0  0  0  0
   88.2462  129.4156  134.0828 C   0  0  0  0  0  0  0  0  0  0  0  0
   88.9929  129.4962  135.2610 C   0  0  0  0  0  0  0  0  0  0  0  0
   89.6330  128.3610  135.7598 C   0  0  0  0  0  0  0  0  0  0  0  0
   89.5232  127.1449  135.0829 C   0  0  0  0  0  0  0  0  0  0  0  0
   87.3506  128.1593  132.1418 C   0  0  0  0  0  0  0  0  0  0  0  0
   85.9738  128.4673  132.1295 C   0  0  0  0  0  0  0  0  0  0  0  0
   83.9528  128.9640  133.5281 C   0  0  0  0  0  0  0  0  0  0  0  0
   83.4437  129.4370  134.8327 C   0  0  0  0  0  0  0  0  0  0  0  0
   84.1728  130.3166  135.6760 C   0  0  0  0  0  0  0  0  0  0  0  0
   83.6711  130.6119  136.9527 C   0  0  0  0  0  0  0  0  0  0  0  0
   82.4544  130.0802  137.3968 C   0  0  0  0  0  0  0  0  0  0  0  0
   81.7229  129.2488  136.5446 C   0  0  0  0  0  0  0  0  0  0  0  0
   82.2149  128.9291  135.2789 C   0  0  0  0  0  0  0  0  0  0  0  0
   85.2801  128.4408  130.9071 C   0  0  0  0  0  0  0  0  0  0  0  0
   85.9388  128.1141  129.7194 C   0  0  0  0  0  0  0  0  0  0  0  0
   87.3004  127.8119  129.7380 C   0  0  0  0  0  0  0  0  0  0  0  0
   88.0031  127.8353  130.9443 C   0  0  0  0  0  0  0  0  0  0  0  0
 13  1  1  0  0  0  0
 13 17  1  0  0  0  0
 13  2  2  0  0  0  0
 14  7  1  0  0  0  0
 14  8  2  0  0  0  0
 15  9  1  0  0  0  0
 15 10  2  0  0  0  0
 16 11  1  0  0  0  0
 16 12  2  0  0  0  0
 17 18  2  0  0  0  0
 18 19  1  0  0  0  0
 19 16  1  0  0  0  0
 19 20  2  0  0  0  0
 20 21  1  0  0  0  0
 20 23  1  0  0  0  0
 21 22  2  0  0  0  0
 22 17  1  0  0  0  0
 23  4  1  0  0  0  0
 23  3  2  0  0  0  0
 24  4  1  0  0  0  0
 24 25  1  0  0  0  0
 25 30  1  0  0  0  0
 25 26  2  0  0  0  0
 26 27  1  0  0  0  0
 27 28  2  0  0  0  0
 28 29  1  0  0  0  0
 29 24  2  0  0  0  0
 30 31  1  0  0  0  0
 31  5  1  0  0  0  0
 31 39  2  0  0  0  0
 32  5  1  0  0  0  0
 32 33  1  0  0  0  0
 32  6  2  0  0  0  0
 33 34  2  0  0  0  0
 34 35  1  0  0  0  0
 34 15  1  0  0  0  0
 35 36  2  0  0  0  0
 36 37  1  0  0  0  0
 36 14  1  0  0  0  0
 37 38  2  0  0  0  0
 38 33  1  0  0  0  0
 39 40  1  0  0  0  0
 40 41  2  0  0  0  0
 41 42  1  0  0  0  0
 42 30  2  0  0  0  0
M  CHG  8   1  -1   7  -1   9  -1  11  -1  13   1  14   1  15   1  16   1
M  END
>  <rmsd>
1.08997905

$$$$
MolPort-001-014-410 MCULE-8908603506 PubChem-3091693 ZINC000100353406
 OpenBabel03282117253D

 42 45  0  0  0  0  0  0  0  0999 V2000
   81.4504  130.7670  139.7309 O   0  5  0  0  0  0  0  0  0  0  0  0
   83.7034  130.9892  139.6361 O   0  0  0  0  0  0  0  0  0  0  0  0
   81.5513  129.1714  132.8903 O   0  0  0  0  0  0  0  0  0  0  0  0
   83.7814  128.5644  132.9507 O   0  0  0  0  0  0  0  0  0  0  0  0
   87.3096  125.9951  132.1613 O   0  0  0  0  0  0  0  0  0  0  0  0
   89.2833  125.7441  133.3516 O   0  0  0  0  0  0  0  0  0  0  0  0
   88.0582  118.8944  134.3718 O   0  5  0  0  0  0  0  0  0  0  0  0
   86.8880  118.9040  132.4304 O   0  0  0  0  0  0  0  0  0  0  0  0
   86.0126  123.0344  129.8596 O   0  5  0  0  0  0  0  0  0  0  0  0
   87.7609  124.4598  129.9980 O   0  0  0  0  0  0  0  0  0  0  0  0
   86.3076  129.7918  135.5038 O   0  5  0  0  0  0  0  0  0  0  0  0
   85.1904  130.7721  133.7941 O   0  0  0  0  0  0  0  0  0  0  0  0
   82.6369  130.7537  139.0299 N   0  3  0  0  0  0  0  0  0  0  0  0
   87.5320  119.5518  133.2826 N   0  3  0  0  0  0  0  0  0  0  0  0
   87.0532  123.5981  130.5614 N   0  3  0  0  0  0  0  0  0  0  0  0
   85.1332  130.1241  134.8604 N   0  3  0  0  0  0  0  0  0  0  0  0
   82.6530  130.3986  137.6404 C   0  0  0  0  0  0  0  0  0  0  0  0
   83.8595  130.3774  136.9223 C   0  0  0  0  0  0  0  0  0  0  0  0
   83.8876  130.0319  135.5632 C   0  0  0  0  0  0  0  0  0  0  0  0
   82.6819  129.6712  134.9114 C   0  0  0  0  0  0  0  0  0  0  0  0
   81.4781  129.7220  135.6342 C   0  0  0  0  0  0  0  0  0  0  0  0
   81.4600  130.0868  136.9809 C   0  0  0  0  0  0  0  0  0  0  0  0
   82.6391  129.1410  133.5291 C   0  0  0  0  0  0  0  0  0  0  0  0
   83.7669  127.6123  131.9171 C   0  0  0  0  0  0  0  0  0  0  0  0
   84.9578  127.3230  131.2149 C   0  0  0  0  0  0  0  0  0  0  0  0
   84.9553  126.3332  130.2223 C   0  0  0  0  0  0  0  0  0  0  0  0
   83.7849  125.6322  129.9209 C   0  0  0  0  0  0  0  0  0  0  0  0
   82.6051  125.9157  130.6102 C   0  0  0  0  0  0  0  0  0  0  0  0
   82.5968  126.8971  131.6031 C   0  0  0  0  0  0  0  0  0  0  0  0
   86.2087  128.0553  131.4917 C   0  0  0  0  0  0  0  0  0  0  0  0
   87.3627  127.3840  131.9481 C   0  0  0  0  0  0  0  0  0  0  0  0
   88.3018  125.2084  132.7681 C   0  0  0  0  0  0  0  0  0  0  0  0
   88.1510  123.7385  132.8072 C   0  0  0  0  0  0  0  0  0  0  0  0
   87.4780  123.0016  131.7971 C   0  0  0  0  0  0  0  0  0  0  0  0
   87.2698  121.6260  131.9785 C   0  0  0  0  0  0  0  0  0  0  0  0
   87.7382  120.9638  133.1198 C   0  0  0  0  0  0  0  0  0  0  0  0
   88.4361  121.6886  134.0894 C   0  0  0  0  0  0  0  0  0  0  0  0
   88.6364  123.0607  133.9351 C   0  0  0  0  0  0  0  0  0  0  0  0
   88.5379  128.1226  132.1705 C   0  0  0  0  0  0  0  0  0  0  0  0
   88.5682  129.5009  131.9455 C   0  0  0  0  0  0  0  0  0  0  0  0
   87.4244  130.1585  131.4929 C   0  0  0  0  0  0  0  0  0  0  0  0
   86.2500  129.4380  131.2663 C   0  0  0  0  0  0  0  0  0  0  0  0
 13  1  1  0  0  0  0
 13 17  1  0  0  0  0
 13  2  2  0  0  0  0
 14  7  1  0  0  0  0
 14  8  2  0  0  0  0
 15  9  1  0  0  0  0
 15 10  2  0  0  0  0
 16 11  1  0  0  0  0
 16 12  2  0  0  0  0
 17 18  2  0  0  0  0
 18 19  1  0  0  0  0
 19 16  1  0  0  0  0
 19 20  2  0  0  0  0
 20 21  1  0  0  0  0
 20 23  1  0  0  0  0
 21 22  2  0  0  0  0
 22 17  1  0  0  0  0
 23  4  1  0  0  0  0
 23  3  2  0  0  0  0
 24  4  1  0  0  0  0
 24 25  1  0  0  0  0
 25 30  1  0  0  0  0
 25 26  2  0  0  0  0
 26 27  1  0  0  0  0
 27 28  2  0  0  0  0
 28 29  1  0  0  0  0
 29 24  2  0  0  0  0
 30 31  1  0  0  0  0
 31  5  1  0  0  0  0
 31 39  2  0  0  0  0
 32  5  1  0  0  0  0
 32 33  1  0  0  0  0
 32  6  2  0  0  0  0
 33 34  2  0  0  0  0
 34 35  1  0  0  0  0
 34 15  1  0  0  0  0
 35 36  2  0  0  0  0
 36 37  1  0  0  0  0
 36 14  1  0  0  0  0
 37 38  2  0  0  0  0
 38 33  1  0  0  0  0
 39 40  1  0  0  0  0
 40 41  2  0  0  0  0
 41 42  1  0  0  0  0
 42 30  2  0  0  0  0
M  CHG  8   1  -1   7  -1   9  -1  11  -1  13   1  14   1  15   1  16   1
M  END
>  <rmsd>
0.982895732

$$$$
MolPort-006-260-131 MCULE-2704775846
 OpenBabel03282117253D

 26 29  0  0  0  0  0  0  0  0999 V2000
   87.1938  119.5095  131.7824 O   0  5  0  0  0  0  0  0  0  0  0  0
   87.5825  119.3491  134.0072 O   0  0  0  0  0  0  0  0  0  0  0  0
   87.3931  129.9586  135.3976 O   0  0  0  0  0  0  0  0  0  0  0  0
   87.4244  120.0849  133.0110 N   0  3  0  0  0  0  0  0  0  0  0  0
   87.6091  125.6079  133.3092 N   0  0  0  0  0  0  0  0  0  0  0  0
   85.2428  129.5949  134.6675 N   0  0  0  0  0  0  0  0  0  0  0  0
   85.6179  130.1353  136.8461 N   0  0  0  0  0  0  0  0  0  0  0  0
   87.2244  124.6649  131.2584 N   0  0  0  0  0  0  0  0  0  0  0  0
   87.4819  121.5115  133.1427 C   0  0  0  0  0  0  0  0  0  0  0  0
   87.7195  122.1050  134.4089 C   0  0  0  0  0  0  0  0  0  0  0  0
   87.7784  123.5032  134.5530 C   0  0  0  0  0  0  0  0  0  0  0  0
   87.5948  124.2716  133.4078 C   0  0  0  0  0  0  0  0  0  0  0  0
   87.3779  125.8024  131.9848 C   0  0  0  0  0  0  0  0  0  0  0  0
   85.4836  127.5522  131.4945 C   0  0  0  0  0  0  0  0  0  0  0  0
   85.1484  127.8715  132.9416 C   0  0  0  0  0  0  0  0  0  0  0  0
   85.4919  129.3171  133.2589 C   0  0  0  0  0  0  0  0  0  0  0  0
   86.1548  129.8989  135.6211 C   0  0  0  0  0  0  0  0  0  0  0  0
   84.2995  129.9693  136.6212 C   0  0  0  0  0  0  0  0  0  0  0  0
   83.2610  130.0992  137.5399 C   0  0  0  0  0  0  0  0  0  0  0  0
   81.9506  129.8867  137.0717 C   0  0  0  0  0  0  0  0  0  0  0  0
   81.7141  129.5568  135.7180 C   0  0  0  0  0  0  0  0  0  0  0  0
   82.7847  129.4334  134.8133 C   0  0  0  0  0  0  0  0  0  0  0  0
   84.0688  129.6474  135.3126 C   0  0  0  0  0  0  0  0  0  0  0  0
   87.3663  123.7113  132.1892 C   0  0  0  0  0  0  0  0  0  0  0  0
   87.3016  122.3327  132.0089 C   0  0  0  0  0  0  0  0  0  0  0  0
   87.2855  127.4321  131.2534 S   0  0  0  0  0  0  0  0  0  0  0  0
  4  1  1  0  0  0  0
  4  9  1  0  0  0  0
  4  2  2  0  0  0  0
  5 13  1  0  0  0  0
  6 17  1  0  0  0  0
  7 18  1  0  0  0  0
  9 10  2  0  0  0  0
 10 11  1  0  0  0  0
 11 12  2  0  0  0  0
 12  5  1  0  0  0  0
 13 26  1  0  0  0  0
 13  8  2  0  0  0  0
 14 26  1  0  0  0  0
 14 15  1  0  0  0  0
 15 16  1  0  0  0  0
 16  6  1  0  0  0  0
 17  7  1  0  0  0  0
 17  3  2  0  0  0  0
 18 19  2  0  0  0  0
 19 20  1  0  0  0  0
 20 21  2  0  0  0  0
 21 22  1  0  0  0  0
 22 23  2  0  0  0  0
 23  6  1  0  0  0  0
 23 18  1  0  0  0  0
 24  8  1  0  0  0  0
 24 12  1  0  0  0  0
 24 25  2  0  0  0  0
 25  9  1  0  0  0  0
M  CHG  2   1  -1   4   1
M  END
>  <rmsd>
1.13589764

$$$$
MolPort-006-260-131 MCULE-2704775846
 OpenBabel03282117253D

 26 29  0  0  0  0  0  0  0  0999 V2000
   87.2386  119.2836  131.7369 O   0  5  0  0  0  0  0  0  0  0  0  0
   87.3927  119.1272  133.9904 O   0  0  0  0  0  0  0  0  0  0  0  0
   87.7907  129.7432  135.2844 O   0  0  0  0  0  0  0  0  0  0  0  0
   87.3849  119.8586  132.9785 N   0  3  0  0  0  0  0  0  0  0  0  0
   87.9156  125.3602  133.2570 N   0  0  0  0  0  0  0  0  0  0  0  0
   85.7038  129.5152  134.3455 N   0  0  0  0  0  0  0  0  0  0  0  0
   85.8968  130.0583  136.5471 N   0  0  0  0  0  0  0  0  0  0  0  0
   87.6729  124.4178  131.1843 N   0  0  0  0  0  0  0  0  0  0  0  0
   87.5262  121.2797  133.1059 C   0  0  0  0  0  0  0  0  0  0  0  0
   87.6769  121.8728  134.3855 C   0  0  0  0  0  0  0  0  0  0  0  0
   87.8165  123.2657  134.5255 C   0  0  0  0  0  0  0  0  0  0  0  0
   87.8003  124.0293  133.3625 C   0  0  0  0  0  0  0  0  0  0  0  0
   87.8308  125.5520  131.9149 C   0  0  0  0  0  0  0  0  0  0  0  0
   86.1183  127.4185  131.2262 C   0  0  0  0  0  0  0  0  0  0  0  0
   85.6638  127.7790  132.6303 C   0  0  0  0  0  0  0  0  0  0  0  0
   86.0719  129.2023  132.9707 C   0  0  0  0  0  0  0  0  0  0  0  0
   86.5352  129.7699  135.3834 C   0  0  0  0  0  0  0  0  0  0  0  0
   84.5989  129.9783  136.1927 C   0  0  0  0  0  0  0  0  0  0  0  0
   83.4857  130.1900  137.0021 C   0  0  0  0  0  0  0  0  0  0  0  0
   82.2168  130.0599  136.4067 C   0  0  0  0  0  0  0  0  0  0  0  0
   82.0939  129.7286  135.0383 C   0  0  0  0  0  0  0  0  0  0  0  0
   83.2381  129.5213  134.2460 C   0  0  0  0  0  0  0  0  0  0  0  0
   84.4779  129.6552  134.8697 C   0  0  0  0  0  0  0  0  0  0  0  0
   87.6563  123.4694  132.1309 C   0  0  0  0  0  0  0  0  0  0  0  0
   87.5158  122.0959  131.9543 C   0  0  0  0  0  0  0  0  0  0  0  0
   87.9229  127.1743  131.1671 S   0  0  0  0  0  0  0  0  0  0  0  0
  4  1  1  0  0  0  0
  4  9  1  0  0  0  0
  4  2  2  0  0  0  0
  5 13  1  0  0  0  0
  6 17  1  0  0  0  0
  7 18  1  0  0  0  0
  9 10  2  0  0  0  0
 10 11  1  0  0  0  0
 11 12  2  0  0  0  0
 12  5  1  0  0  0  0
 13 26  1  0  0  0  0
 13  8  2  0  0  0  0
 14 26  1  0  0  0  0
 14 15  1  0  0  0  0
 15 16  1  0  0  0  0
 16  6  1  0  0  0  0
 17  7  1  0  0  0  0
 17  3  2  0  0  0  0
 18 19  2  0  0  0  0
 19 20  1  0  0  0  0
 20 21  2  0  0  0  0
 21 22  1  0  0  0  0
 22 23  2  0  0  0  0
 23  6  1  0  0  0  0
 23 18  1  0  0  0  0
 24  8  1  0  0  0  0
 24 12  1  0  0  0  0
 24 25  2  0  0  0  0
 25  9  1  0  0  0  0
M  CHG  2   1  -1   4   1
M  END
>  <rmsd>
1.03605461

$$$$
MolPort-006-260-131 MCULE-2704775846
 OpenBabel03282117253D

 26 29  0  0  0  0  0  0  0  0999 V2000
   86.8602  119.3718  131.9266 O   0  5  0  0  0  0  0  0  0  0  0  0
   87.4386  119.1756  134.1069 O   0  0  0  0  0  0  0  0  0  0  0  0
   87.7586  128.2101  135.0515 O   0  0  0  0  0  0  0  0  0  0  0  0
   87.2663  119.9218  133.1208 N   0  3  0  0  0  0  0  0  0  0  0  0
   88.0668  125.3937  133.3318 N   0  0  0  0  0  0  0  0  0  0  0  0
   85.8652  129.2168  134.2202 N   0  0  0  0  0  0  0  0  0  0  0  0
   85.8044  128.2099  136.2603 N   0  0  0  0  0  0  0  0  0  0  0  0
   87.3907  124.4931  131.3381 N   0  0  0  0  0  0  0  0  0  0  0  0
   87.4882  121.3343  133.2289 C   0  0  0  0  0  0  0  0  0  0  0  0
   87.9066  121.9017  134.4596 C   0  0  0  0  0  0  0  0  0  0  0  0
   88.1280  123.2858  134.5801 C   0  0  0  0  0  0  0  0  0  0  0  0
   87.9200  124.0669  133.4477 C   0  0  0  0  0  0  0  0  0  0  0  0
   87.7335  125.6088  132.0327 C   0  0  0  0  0  0  0  0  0  0  0  0
   86.0075  127.5253  131.7677 C   0  0  0  0  0  0  0  0  0  0  0  0
   85.6954  129.0134  131.7758 C   0  0  0  0  0  0  0  0  0  0  0  0
   86.3758  129.7141  132.9467 C   0  0  0  0  0  0  0  0  0  0  0  0
   86.5456  128.5291  135.1679 C   0  0  0  0  0  0  0  0  0  0  0  0
   84.6024  128.7396  135.9591 C   0  0  0  0  0  0  0  0  0  0  0  0
   83.4475  128.7145  136.7368 C   0  0  0  0  0  0  0  0  0  0  0  0
   82.3011  129.3442  136.2162 C   0  0  0  0  0  0  0  0  0  0  0  0
   82.3373  129.9745  134.9517 C   0  0  0  0  0  0  0  0  0  0  0  0
   83.5200  129.9834  134.1895 C   0  0  0  0  0  0  0  0  0  0  0  0
   84.6346  129.3484  134.7354 C   0  0  0  0  0  0  0  0  0  0  0  0
   87.5185  123.5316  132.2629 C   0  0  0  0  0  0  0  0  0  0  0  0
   87.2899  122.1675  132.1068 C   0  0  0  0  0  0  0  0  0  0  0  0
   87.7394  127.2367  131.2977 S   0  0  0  0  0  0  0  0  0  0  0  0
  4  1  1  0  0  0  0
  4  9  1  0  0  0  0
  4  2  2  0  0  0  0
  5 13  1  0  0  0  0
  6 17  1  0  0  0  0
  7 18  1  0  0  0  0
  9 10  2  0  0  0  0
 10 11  1  0  0  0  0
 11 12  2  0  0  0  0
 12  5  1  0  0  0  0
 13 26  1  0  0  0  0
 13  8  2  0  0  0  0
 14 26  1  0  0  0  0
 14 15  1  0  0  0  0
 15 16  1  0  0  0  0
 16  6  1  0  0  0  0
 17  7  1  0  0  0  0
 17  3  2  0  0  0  0
 18 19  2  0  0  0  0
 19 20  1  0  0  0  0
 20 21  2  0  0  0  0
 21 22  1  0  0  0  0
 22 23  2  0  0  0  0
 23  6  1  0  0  0  0
 23 18  1  0  0  0  0
 24  8  1  0  0  0  0
 24 12  1  0  0  0  0
 24 25  2  0  0  0  0
 25  9  1  0  0  0  0
M  CHG  2   1  -1   4   1
M  END
>  <rmsd>
1.07449925

$$$$
MolPort-006-260-131 MCULE-2704775846
 OpenBabel03282117253D

 26 29  0  0  0  0  0  0  0  0999 V2000
   86.8362  119.6752  131.9137 O   0  5  0  0  0  0  0  0  0  0  0  0
   87.6039  119.4762  134.0344 O   0  0  0  0  0  0  0  0  0  0  0  0
   87.4645  128.4953  135.1537 O   0  0  0  0  0  0  0  0  0  0  0  0
   87.3065  120.2278  133.0829 N   0  3  0  0  0  0  0  0  0  0  0  0
   87.7958  125.7337  133.3514 N   0  0  0  0  0  0  0  0  0  0  0  0
   85.4525  129.3992  134.5026 N   0  0  0  0  0  0  0  0  0  0  0  0
   85.6206  128.3546  136.5176 N   0  0  0  0  0  0  0  0  0  0  0  0
   87.0116  124.8289  131.3997 N   0  0  0  0  0  0  0  0  0  0  0  0
   87.4524  121.6490  133.2043 C   0  0  0  0  0  0  0  0  0  0  0  0
   87.9369  122.2191  134.4093 C   0  0  0  0  0  0  0  0  0  0  0  0
   88.0851  123.6117  134.5426 C   0  0  0  0  0  0  0  0  0  0  0  0
   87.7381  124.3986  133.4489 C   0  0  0  0  0  0  0  0  0  0  0  0
   87.3439  125.9510  132.0891 C   0  0  0  0  0  0  0  0  0  0  0  0
   85.4913  127.7630  132.0091 C   0  0  0  0  0  0  0  0  0  0  0  0
   85.0933  129.2290  132.0762 C   0  0  0  0  0  0  0  0  0  0  0  0
   85.8255  129.9491  133.2033 C   0  0  0  0  0  0  0  0  0  0  0  0
   86.2486  128.7377  135.3759 C   0  0  0  0  0  0  0  0  0  0  0  0
   84.3685  128.8153  136.3275 C   0  0  0  0  0  0  0  0  0  0  0  0
   83.2855  128.7062  137.1961 C   0  0  0  0  0  0  0  0  0  0  0  0
   82.0647  129.2739  136.7851 C   0  0  0  0  0  0  0  0  0  0  0  0
   81.9586  129.9274  135.5365 C   0  0  0  0  0  0  0  0  0  0  0  0
   83.0714  130.0218  134.6807 C   0  0  0  0  0  0  0  0  0  0  0  0
   84.2632  129.4464  135.1193 C   0  0  0  0  0  0  0  0  0  0  0  0
   87.2723  123.8608  132.2890 C   0  0  0  0  0  0  0  0  0  0  0  0
   87.1128  122.4883  132.1213 C   0  0  0  0  0  0  0  0  0  0  0  0
   87.1925  127.5889  131.3929 S   0  0  0  0  0  0  0  0  0  0  0  0
  4  1  1  0  0  0  0
  4  9  1  0  0  0  0
  4  2  2  0  0  0  0
  5 13  1  0  0  0  0
  6 17  1  0  0  0  0
  7 18  1  0  0  0  0
  9 10  2  0  0  0  0
 10 11  1  0  0  0  0
 11 12  2  0  0  0  0
 12  5  1  0  0  0  0
 13 26  1  0  0  0  0
 13  8  2  0  0  0  0
 14 26  1  0  0  0  0
 14 15  1  0  0  0  0
 15 16  1  0  0  0  0
 16  6  1  0  0  0  0
 17  7  1  0  0  0  0
 17  3  2  0  0  0  0
 18 19  2  0  0  0  0
 19 20  1  0  0  0  0
 20 21  2  0  0  0  0
 21 22  1  0  0  0  0
 22 23  2  0  0  0  0
 23  6  1  0  0  0  0
 23 18  1  0  0  0  0
 24  8  1  0  0  0  0
 24 12  1  0  0  0  0
 24 25  2  0  0  0  0
 25  9  1  0  0  0  0
M  CHG  2   1  -1   4   1
M  END
>  <rmsd>
1.13642502

$$$$
MolPort-044-561-523 MCULE-2760824625 MCULE-7428073462 PubChem-129597837 PubChem-129909777
 OpenBabel03282117253D

 42 46  0  0  0  0  0  0  0  0999 V2000
   87.2209  116.6823  134.9570 C   0  0  0  0  0  0  0  0  0  0  0  0
   86.1076  118.5935  133.9599 C   0  0  0  0  0  0  0  0  0  0  0  0
   86.1323  119.8471  133.3444 C   0  0  0  0  0  0  0  0  0  0  0  0
   87.3603  120.4768  133.0945 C   0  0  0  0  0  0  0  0  0  0  0  0
   88.5412  119.8225  133.4749 C   0  0  0  0  0  0  0  0  0  0  0  0
   88.4740  118.5696  134.0882 C   0  0  0  0  0  0  0  0  0  0  0  0
   87.4095  121.8052  132.4371 C   0  0  0  0  0  0  0  0  0  0  0  0
   86.2290  122.4605  132.0587 C   0  0  0  0  0  0  0  0  0  0  0  0
   86.2970  123.7059  131.4319 C   0  0  0  0  0  0  0  0  0  0  0  0
   87.5515  125.5838  130.5296 C   0  0  0  0  0  0  0  0  0  0  0  0
   87.6938  126.7061  131.5524 C   0  0  0  0  0  0  0  0  0  0  0  0
   86.4051  126.9130  132.3351 C   0  0  0  0  0  0  0  0  0  0  0  0
   85.3325  127.5481  131.4645 C   0  0  0  0  0  0  0  0  0  0  0  0
   85.2140  129.0378  131.7436 C   0  0  0  0  0  0  0  0  0  0  0  0
   86.1168  129.8567  130.8290 C   0  0  0  0  0  0  0  0  0  0  0  0
   87.5468  129.9465  131.3492 C   0  0  0  0  0  0  0  0  0  0  0  0
   87.6309  130.8286  132.5833 C   0  0  0  0  0  0  0  0  0  0  0  0
   87.4788  129.9823  133.8340 C   0  0  0  0  0  0  0  0  0  0  0  0
   87.2570  130.8582  135.0545 C   0  0  0  0  0  0  0  0  0  0  0  0
   85.0446  132.3717  133.8171 C   0  0  0  0  0  0  0  0  0  0  0  0
   84.0319  131.9740  132.9373 C   0  0  0  0  0  0  0  0  0  0  0  0
   83.6909  132.7806  131.8479 C   0  0  0  0  0  0  0  0  0  0  0  0
   84.3628  133.9883  131.6356 C   0  0  0  0  0  0  0  0  0  0  0  0
   85.3749  134.3887  132.5128 C   0  0  0  0  0  0  0  0  0  0  0  0
   85.7152  133.5813  133.6022 C   0  0  0  0  0  0  0  0  0  0  0  0
   85.2789  132.2944  136.7105 C   0  0  0  0  0  0  0  0  0  0  0  0
   86.3321  132.4412  137.6201 C   0  0  0  0  0  0  0  0  0  0  0  0
   86.1487  133.1824  138.7906 C   0  0  0  0  0  0  0  0  0  0  0  0
   84.9115  133.7777  139.0549 C   0  0  0  0  0  0  0  0  0  0  0  0
   83.8577  133.6314  138.1487 C   0  0  0  0  0  0  0  0  0  0  0  0
   84.0412  132.8903  136.9783 C   0  0  0  0  0  0  0  0  0  0  0  0
   84.4517  129.8859  135.3148 C   0  0  0  0  0  0  0  0  0  0  0  0
   85.0152  128.6053  135.3579 C   0  0  0  0  0  0  0  0  0  0  0  0
   84.1942  127.4780  135.4512 C   0  0  0  0  0  0  0  0  0  0  0  0
   82.8061  127.6273  135.5081 C   0  0  0  0  0  0  0  0  0  0  0  0
   82.2390  128.9049  135.4749 C   0  0  0  0  0  0  0  0  0  0  0  0
   83.0609  130.0316  135.3806 C   0  0  0  0  0  0  0  0  0  0  0  0
   88.6646  123.6740  131.5460 C   0  0  0  0  0  0  0  0  0  0  0  0
   88.6384  122.4278  132.1743 C   0  0  0  0  0  0  0  0  0  0  0  0
   87.2689  117.9829  134.3178 N   0  3  0  0  0  0  0  0  0  0  0  0
   87.5032  124.2871  131.1871 N   0  3  0  0  0  0  0  0  0  0  0  0
   85.5016  131.3399  135.2113 P   0  3  0  0  0  0  0  0  0  0  0  0
  1 40  1  0  0  0  0
  2  3  1  0  0  0  0
  3  4  2  0  0  0  0
  4  5  1  0  0  0  0
  4  7  1  0  0  0  0
  5  6  2  0  0  0  0
  6 40  1  0  0  0  0
  7  8  2  0  0  0  0
  8  9  1  0  0  0  0
  9 41  2  0  0  0  0
 10 41  1  0  0  0  0
 10 11  1  0  0  0  0
 11 12  1  0  0  0  0
 12 13  1  0  0  0  0
 13 14  1  0  0  0  0
 14 15  1  0  0  0  0
 15 16  1  0  0  0  0
 16 17  1  0  0  0  0
 17 18  1  0  0  0  0
 18 19  1  0  0  0  0
 19 42  1  0  0  0  0
 20 21  2  0  0  0  0
 21 22  1  0  0  0  0
 22 23  2  0  0  0  0
 23 24  1  0  0  0  0
 24 25  2  0  0  0  0
 25 20  1  0  0  0  0
 26 27  2  0  0  0  0
 27 28  1  0  0  0  0
 28 29  2  0  0  0  0
 29 30  1  0  0  0  0
 30 31  2  0  0  0  0
 31 26  1  0  0  0  0
 32 33  2  0  0  0  0
 33 34  1  0  0  0  0
 34 35  2  0  0  0  0
 35 36  1  0  0  0  0
 36 37  2  0  0  0  0
 37 32  1  0  0  0  0
 38 39  2  0  0  0  0
 39  7  1  0  0  0  0
 40  2  2  0  0  0  0
 41 38  1  0  0  0  0
 42 20  1  0  0  0  0
 42 26  1  0  0  0  0
 42 32  1  0  0  0  0
M  CHG  3  40   1  41   1  42   1
M  END
>  <rmsd>
1.00313222

$$$$
MolPort-045-901-231 MCULE-6985124908 PubChem-23241088 ZINC000110446569
 OpenBabel03282117253D

 36 39  0  0  0  0  0  0  0  0999 V2000
   87.8482  129.7698  133.1626 O   0  5  0  0  0  0  0  0  0  0  0  0
   88.3582  129.9374  135.3552 O   0  0  0  0  0  0  0  0  0  0  0  0
   85.7006  124.0990  130.5046 O   0  5  0  0  0  0  0  0  0  0  0  0
   87.4159  125.5578  130.6662 O   0  0  0  0  0  0  0  0  0  0  0  0
   87.5819  119.3714  134.2893 O   0  5  0  0  0  0  0  0  0  0  0  0
   86.8303  119.6911  132.1873 O   0  0  0  0  0  0  0  0  0  0  0  0
   85.0597  131.7695  138.3513 O   0  5  0  0  0  0  0  0  0  0  0  0
   82.8705  131.3428  138.0148 O   0  0  0  0  0  0  0  0  0  0  0  0
   87.4821  129.7378  134.4882 N   0  3  0  0  0  0  0  0  0  0  0  0
   82.8472  128.3256  133.8037 N   0  0  0  0  0  0  0  0  0  0  0  0
   89.6291  124.0952  135.1345 N   0  0  0  0  0  0  0  0  0  0  0  0
   86.8250  124.5682  131.1444 N   0  3  0  0  0  0  0  0  0  0  0  0
   87.3866  120.1796  133.1930 N   0  3  0  0  0  0  0  0  0  0  0  0
   84.0463  131.1818  137.6285 N   0  3  0  0  0  0  0  0  0  0  0  0
   86.0955  129.6976  134.8676 C   0  0  0  0  0  0  0  0  0  0  0  0
   85.6931  130.3954  136.0115 C   0  0  0  0  0  0  0  0  0  0  0  0
   84.3609  130.4306  136.4361 C   0  0  0  0  0  0  0  0  0  0  0  0
   83.3902  129.7319  135.6773 C   0  0  0  0  0  0  0  0  0  0  0  0
   82.0350  129.7167  136.0352 C   0  0  0  0  0  0  0  0  0  0  0  0
   81.1037  129.0118  135.2758 C   0  0  0  0  0  0  0  0  0  0  0  0
   81.5340  128.3143  134.1504 C   0  0  0  0  0  0  0  0  0  0  0  0
   83.7834  129.0073  134.5232 C   0  0  0  0  0  0  0  0  0  0  0  0
   85.1330  128.9769  134.1259 C   0  0  0  0  0  0  0  0  0  0  0  0
   85.7895  126.4510  133.7043 C   0  0  0  0  0  0  0  0  0  0  0  0
   87.1220  126.4331  134.4371 C   0  0  0  0  0  0  0  0  0  0  0  0
   88.2300  124.3739  133.2053 C   0  0  0  0  0  0  0  0  0  0  0  0
   88.8139  123.5512  134.1867 C   0  0  0  0  0  0  0  0  0  0  0  0
   90.2229  123.3431  136.0972 C   0  0  0  0  0  0  0  0  0  0  0  0
   90.0088  121.9677  136.1392 C   0  0  0  0  0  0  0  0  0  0  0  0
   89.1773  121.3801  135.1881 C   0  0  0  0  0  0  0  0  0  0  0  0
   88.5582  122.1566  134.1995 C   0  0  0  0  0  0  0  0  0  0  0  0
   87.7070  121.5866  133.2249 C   0  0  0  0  0  0  0  0  0  0  0  0
   87.1609  122.4208  132.2425 C   0  0  0  0  0  0  0  0  0  0  0  0
   87.4154  123.7952  132.2040 C   0  0  0  0  0  0  0  0  0  0  0  0
   85.6058  127.9650  132.7074 S   0  0  0  0  0  0  0  0  0  0  0  0
   88.5051  126.1571  133.2837 S   0  0  0  0  0  0  0  0  0  0  0  0
  9  1  1  0  0  0  0
  9 15  1  0  0  0  0
  9  2  2  0  0  0  0
 12  3  1  0  0  0  0
 12  4  2  0  0  0  0
 13  5  1  0  0  0  0
 13  6  2  0  0  0  0
 14  7  1  0  0  0  0
 14  8  2  0  0  0  0
 15 16  2  0  0  0  0
 16 17  1  0  0  0  0
 17 14  1  0  0  0  0
 17 18  2  0  0  0  0
 18 19  1  0  0  0  0
 19 20  2  0  0  0  0
 20 21  1  0  0  0  0
 21 10  2  0  0  0  0
 22 10  1  0  0  0  0
 22 18  1  0  0  0  0
 22 23  2  0  0  0  0
 23 35  1  0  0  0  0
 23 15  1  0  0  0  0
 24 35  1  0  0  0  0
 24 25  1  0  0  0  0
 25 36  1  0  0  0  0
 26 36  1  0  0  0  0
 26 27  1  0  0  0  0
 27 11  2  0  0  0  0
 28 11  1  0  0  0  0
 28 29  2  0  0  0  0
 29 30  1  0  0  0  0
 30 31  2  0  0  0  0
 31 32  1  0  0  0  0
 31 27  1  0  0  0  0
 32 13  1  0  0  0  0
 32 33  2  0  0  0  0
 33 34  1  0  0  0  0
 34 12  1  0  0  0  0
 34 26  2  0  0  0  0
M  CHG  8   1  -1   3  -1   5  -1   7  -1   9   1  12   1  13   1  14   1
M  END
>  <rmsd>
1.19395804

$$$$
MolPort-045-901-231 MCULE-6985124908 PubChem-23241088 ZINC000110446569
 OpenBabel03282117253D

 36 39  0  0  0  0  0  0  0  0999 V2000
   87.4997  125.6228  130.5960 O   0  5  0  0  0  0  0  0  0  0  0  0
   85.7606  124.1839  130.6201 O   0  0  0  0  0  0  0  0  0  0  0  0
   88.4368  130.0432  135.4352 O   0  5  0  0  0  0  0  0  0  0  0  0
   87.8239  129.7238  133.2860 O   0  0  0  0  0  0  0  0  0  0  0  0
   82.8597  130.9489  138.3142 O   0  5  0  0  0  0  0  0  0  0  0  0
   84.8776  131.9390  138.1325 O   0  0  0  0  0  0  0  0  0  0  0  0
   86.5011  119.7064  132.2379 O   0  5  0  0  0  0  0  0  0  0  0  0
   87.9296  119.3469  133.9461 O   0  0  0  0  0  0  0  0  0  0  0  0
   86.8174  124.5705  131.1612 N   0  3  0  0  0  0  0  0  0  0  0  0
   89.6251  124.0941  135.1405 N   0  0  0  0  0  0  0  0  0  0  0  0
   82.8456  128.3266  133.8039 N   0  0  0  0  0  0  0  0  0  0  0  0
   87.4839  129.7509  134.4864 N   0  3  0  0  0  0  0  0  0  0  0  0
   84.0387  131.1580  137.6366 N   0  3  0  0  0  0  0  0  0  0  0  0
   87.3950  120.1708  133.1761 N   0  3  0  0  0  0  0  0  0  0  0  0
   87.4101  123.7899  132.2135 C   0  0  0  0  0  0  0  0  0  0  0  0
   87.1572  122.4144  132.2515 C   0  0  0  0  0  0  0  0  0  0  0  0
   87.7147  121.5781  133.2243 C   0  0  0  0  0  0  0  0  0  0  0  0
   88.5631  122.1507  134.2033 C   0  0  0  0  0  0  0  0  0  0  0  0
   89.1605  121.3824  135.2121 C   0  0  0  0  0  0  0  0  0  0  0  0
   89.9824  121.9744  136.1686 C   0  0  0  0  0  0  0  0  0  0  0  0
   90.2053  123.3476  136.1156 C   0  0  0  0  0  0  0  0  0  0  0  0
   88.8182  123.5458  134.1881 C   0  0  0  0  0  0  0  0  0  0  0  0
   88.2333  124.3668  133.2062 C   0  0  0  0  0  0  0  0  0  0  0  0
   87.1272  126.4282  134.4377 C   0  0  0  0  0  0  0  0  0  0  0  0
   85.7920  126.4430  133.7099 C   0  0  0  0  0  0  0  0  0  0  0  0
   85.1347  128.9685  134.1282 C   0  0  0  0  0  0  0  0  0  0  0  0
   83.7853  128.9995  134.5271 C   0  0  0  0  0  0  0  0  0  0  0  0
   81.5302  128.3324  134.1424 C   0  0  0  0  0  0  0  0  0  0  0  0
   81.1006  129.0423  135.2607 C   0  0  0  0  0  0  0  0  0  0  0  0
   82.0357  129.7373  136.0248 C   0  0  0  0  0  0  0  0  0  0  0  0
   83.3940  129.7253  135.6806 C   0  0  0  0  0  0  0  0  0  0  0  0
   84.3642  130.4186  136.4404 C   0  0  0  0  0  0  0  0  0  0  0  0
   85.6952  130.3961  136.0077 C   0  0  0  0  0  0  0  0  0  0  0  0
   86.0967  129.7000  134.8634 C   0  0  0  0  0  0  0  0  0  0  0  0
   88.5061  126.1501  133.2797 S   0  0  0  0  0  0  0  0  0  0  0  0
   85.6031  127.9539  132.7095 S   0  0  0  0  0  0  0  0  0  0  0  0
  9  1  1  0  0  0  0
  9 15  1  0  0  0  0
  9  2  2  0  0  0  0
 12  3  1  0  0  0  0
 12  4  2  0  0  0  0
 13  5  1  0  0  0  0
 13  6  2  0  0  0  0
 14  7  1  0  0  0  0
 14  8  2  0  0  0  0
 15 16  2  0  0  0  0
 16 17  1  0  0  0  0
 17 14  1  0  0  0  0
 17 18  2  0  0  0  0
 18 19  1  0  0  0  0
 19 20  2  0  0  0  0
 20 21  1  0  0  0  0
 21 10  2  0  0  0  0
 22 10  1  0  0  0  0
 22 18  1  0  0  0  0
 22 23  2  0  0  0  0
 23 35  1  0  0  0  0
 23 15  1  0  0  0  0
 24 35  1  0  0  0  0
 24 25  1  0  0  0  0
 25 36  1  0  0  0  0
 26 36  1  0  0  0  0
 26 27  1  0  0  0  0
 27 11  2  0  0  0  0
 28 11  1  0  0  0  0
 28 29  2  0  0  0  0
 29 30  1  0  0  0  0
 30 31  2  0  0  0  0
 31 32  1  0  0  0  0
 31 27  1  0  0  0  0
 32 13  1  0  0  0  0
 32 33  2  0  0  0  0
 33 34  1  0  0  0  0
 34 12  1  0  0  0  0
 34 26  2  0  0  0  0
M  CHG  8   1  -1   3  -1   5  -1   7  -1   9   1  12   1  13   1  14   1
M  END
>  <rmsd>
1.19798446

$$$$
MolPort-004-957-804 LN01145593 MCULE-1909988823 PubChem-4552224 ZINC000100063070
 OpenBabel03282117253D

 32 33  0  0  0  0  0  0  0  0999 V2000
   87.1632  118.5801  133.7170 O   0  5  0  0  0  0  0  0  0  0  0  0
   89.1296  119.3828  132.9306 O   0  0  0  0  0  0  0  0  0  0  0  0
   86.1751  132.1547  134.6720 O   0  5  0  0  0  0  0  0  0  0  0  0
   86.8687  130.2844  135.7404 O   0  0  0  0  0  0  0  0  0  0  0  0
   79.8719  131.2272  135.8569 O   0  5  0  0  0  0  0  0  0  0  0  0
   81.3821  132.9135  135.8264 O   0  0  0  0  0  0  0  0  0  0  0  0
   89.6329  123.8151  130.9697 O   0  5  0  0  0  0  0  0  0  0  0  0
   87.9230  125.2782  131.1387 O   0  0  0  0  0  0  0  0  0  0  0  0
   87.9165  119.5852  133.1530 N   0  3  0  0  0  0  0  0  0  0  0  0
   85.4510  124.4877  131.6620 N   0  0  0  0  0  0  0  0  0  0  0  0
   85.3397  128.0014  134.6230 N   0  0  0  0  0  0  0  0  0  0  0  0
   85.9532  130.8741  135.1261 N   0  3  0  0  0  0  0  0  0  0  0  0
   81.1618  131.6880  135.7281 N   0  3  0  0  0  0  0  0  0  0  0  0
   88.3237  124.1033  131.2766 N   0  3  0  0  0  0  0  0  0  0  0  0
   87.3075  120.8365  132.8011 C   0  0  0  0  0  0  0  0  0  0  0  0
   88.0692  121.8681  132.2356 C   0  0  0  0  0  0  0  0  0  0  0  0
   87.4862  123.0890  131.8637 C   0  0  0  0  0  0  0  0  0  0  0  0
   86.0956  123.2725  132.0632 C   0  0  0  0  0  0  0  0  0  0  0  0
   84.0319  124.7428  131.8626 C   0  0  0  0  0  0  0  0  0  0  0  0
   83.6181  126.0173  131.1403 C   0  0  0  0  0  0  0  0  0  0  0  0
   84.0867  127.2528  131.8956 C   0  0  0  0  0  0  0  0  0  0  0  0
   85.5338  127.5670  131.5557 C   0  0  0  0  0  0  0  0  0  0  0  0
   86.0410  128.7355  132.3842 C   0  0  0  0  0  0  0  0  0  0  0  0
   86.4871  128.2839  133.7696 C   0  0  0  0  0  0  0  0  0  0  0  0
   84.3474  128.9635  135.0105 C   0  0  0  0  0  0  0  0  0  0  0  0
   83.0350  128.5047  135.1681 C   0  0  0  0  0  0  0  0  0  0  0  0
   81.9901  129.3968  135.4098 C   0  0  0  0  0  0  0  0  0  0  0  0
   82.2388  130.7704  135.4903 C   0  0  0  0  0  0  0  0  0  0  0  0
   83.5553  131.2343  135.3670 C   0  0  0  0  0  0  0  0  0  0  0  0
   84.6194  130.3496  135.1437 C   0  0  0  0  0  0  0  0  0  0  0  0
   85.3390  122.2415  132.6400 C   0  0  0  0  0  0  0  0  0  0  0  0
   85.9383  121.0362  133.0062 C   0  0  0  0  0  0  0  0  0  0  0  0
  9  1  1  0  0  0  0
  9 15  1  0  0  0  0
  9  2  2  0  0  0  0
 11 25  1  0  0  0  0
 12  3  1  0  0  0  0
 12  4  2  0  0  0  0
 13  5  1  0  0  0  0
 13  6  2  0  0  0  0
 14  7  1  0  0  0  0
 14  8  2  0  0  0  0
 15 16  2  0  0  0  0
 16 17  1  0  0  0  0
 17 14  1  0  0  0  0
 17 18  2  0  0  0  0
 18 10  1  0  0  0  0
 18 31  1  0  0  0  0
 19 10  1  0  0  0  0
 19 20  1  0  0  0  0
 20 21  1  0  0  0  0
 21 22  1  0  0  0  0
 22 23  1  0  0  0  0
 23 24  1  0  0  0  0
 24 11  1  0  0  0  0
 25 26  2  0  0  0  0
 26 27  1  0  0  0  0
 27 28  2  0  0  0  0
 28 29  1  0  0  0  0
 28 13  1  0  0  0  0
 29 30  2  0  0  0  0
 30 12  1  0  0  0  0
 30 25  1  0  0  0  0
 31 32  2  0  0  0  0
 32 15  1  0  0  0  0
M  CHG  8   1  -1   3  -1   5  -1   7  -1   9   1  12   1  13   1  14   1
M  END
>  <rmsd>
1.11759269

$$$$
MolPort-000-727-749 LN01777269 PubChem-3637301 ZINC000102840784
 OpenBabel03282117253D

 44 47  0  0  0  0  0  0  0  0999 V2000
   78.8922  123.7496  129.5633 C   0  0  0  0  0  0  0  0  0  0  0  0
   79.6249  124.4686  130.6733 C   0  0  0  0  0  0  0  0  0  0  0  0
   81.0172  124.8571  130.1961 C   0  0  0  0  0  0  0  0  0  0  0  0
   81.8357  125.5883  131.2692 C   0  0  2  0  0  0  0  0  0  0  0  0
   82.0120  124.6904  132.5166 C   0  0  0  0  0  0  0  0  0  0  0  0
   84.2699  125.7668  132.9815 C   0  0  0  0  0  0  0  0  0  0  0  0
   84.0815  126.6852  131.7521 C   0  0  2  0  0  0  0  0  0  0  0  0
   85.4421  127.0436  131.1423 C   0  0  0  0  0  0  0  0  0  0  0  0
   86.3695  127.7370  132.1319 C   0  0  0  0  0  0  0  0  0  0  0  0
   87.6646  128.0992  131.4365 C   0  0  0  0  0  0  0  0  0  0  0  0
   83.3443  127.9638  132.1827 C   0  0  0  0  0  0  0  0  0  0  0  0
   81.1308  126.8862  131.6889 C   0  0  0  0  0  0  0  0  0  0  0  0
   81.4494  128.0177  133.9069 C   0  0  0  0  0  0  0  0  0  0  0  0
   82.2173  128.7739  134.9342 C   0  0  0  0  0  0  0  0  0  0  0  0
   81.6344  129.0017  136.1902 C   0  0  0  0  0  0  0  0  0  0  0  0
   82.3043  129.7328  137.1822 C   0  0  0  0  0  0  0  0  0  0  0  0
   83.5801  130.2409  136.9108 C   0  0  0  0  0  0  0  0  0  0  0  0
   84.1831  130.0269  135.6643 C   0  0  0  0  0  0  0  0  0  0  0  0
   83.4918  129.3010  134.6862 C   0  0  0  0  0  0  0  0  0  0  0  0
   83.1944  125.9929  130.7436 C   0  0  0  0  0  0  0  0  0  0  0  0
   83.9433  123.2833  133.2663 C   0  0  0  0  0  0  0  0  0  0  0  0
   85.3064  122.8683  132.8671 C   0  0  0  0  0  0  0  0  0  0  0  0
   85.8970  121.7378  133.4530 C   0  0  0  0  0  0  0  0  0  0  0  0
   87.1703  121.3070  133.0571 C   0  0  0  0  0  0  0  0  0  0  0  0
   87.8530  122.0137  132.0582 C   0  0  0  0  0  0  0  0  0  0  0  0
   87.2769  123.1410  131.4574 C   0  0  0  0  0  0  0  0  0  0  0  0
   86.0030  123.5588  131.8657 C   0  0  0  0  0  0  0  0  0  0  0  0
   83.4182  124.5720  132.9174 N   0  0  0  0  0  0  0  0  0  0  0  0
   81.9748  127.6562  132.6117 N   0  0  0  0  0  0  0  0  0  0  0  0
   85.4787  130.5699  135.3774 N   0  3  0  0  0  0  0  0  0  0  0  0
   81.6948  129.9558  138.4604 N   0  3  0  0  0  0  0  0  0  0  0  0
   87.9826  123.8527  130.4305 N   0  3  0  0  0  0  0  0  0  0  0  0
   87.7662  120.1560  133.6726 N   0  3  0  0  0  0  0  0  0  0  0  0
   80.2642  127.6842  134.1850 O   0  0  0  0  0  0  0  0  0  0  0  0
   86.0504  130.3786  134.1425 O   0  5  0  0  0  0  0  0  0  0  0  0
   86.0892  131.2456  136.2332 O   0  0  0  0  0  0  0  0  0  0  0  0
   82.3581  130.6724  139.4301 O   0  5  0  0  0  0  0  0  0  0  0  0
   80.5518  129.5152  138.7040 O   0  0  0  0  0  0  0  0  0  0  0  0
   83.5550  125.7614  129.5963 O   0  0  0  0  0  0  0  0  0  0  0  0
   83.2123  122.4720  133.8982 O   0  0  0  0  0  0  0  0  0  0  0  0
   89.2299  123.4309  130.0254 O   0  5  0  0  0  0  0  0  0  0  0  0
   87.4584  124.8345  129.8653 O   0  0  0  0  0  0  0  0  0  0  0  0
   87.0823  119.4513  134.6379 O   0  5  0  0  0  0  0  0  0  0  0  0
   88.9063  119.7737  133.3345 O   0  0  0  0  0  0  0  0  0  0  0  0
  1  2  1  0  0  0  0
  2  3  1  0  0  0  0
  4  3  1  6  0  0  0
  4  5  1  0  0  0  0
  4 20  1  0  0  0  0
  5 28  1  0  0  0  0
  6 28  1  0  0  0  0
  6  7  1  0  0  0  0
  7  8  1  6  0  0  0
  7 11  1  0  0  0  0
  7 20  1  0  0  0  0
  8  9  1  0  0  0  0
  9 10  1  0  0  0  0
 11 29  1  0  0  0  0
 12 29  1  0  0  0  0
 12  4  1  0  0  0  0
 13 14  1  0  0  0  0
 13 34  2  0  0  0  0
 14 15  2  0  0  0  0
 15 16  1  0  0  0  0
 16 31  1  0  0  0  0
 16 17  2  0  0  0  0
 17 18  1  0  0  0  0
 18 30  1  0  0  0  0
 18 19  2  0  0  0  0
 19 14  1  0  0  0  0
 20 39  2  0  0  0  0
 21 22  1  0  0  0  0
 21 40  2  0  0  0  0
 22 23  2  0  0  0  0
 23 24  1  0  0  0  0
 24 33  1  0  0  0  0
 24 25  2  0  0  0  0
 25 26  1  0  0  0  0
 26 32  1  0  0  0  0
 26 27  2  0  0  0  0
 27 22  1  0  0  0  0
 28 21  1  0  0  0  0
 29 13  1  0  0  0  0
 30 35  1  0  0  0  0
 30 36  2  0  0  0  0
 31 37  1  0  0  0  0
 31 38  2  0  0  0  0
 32 41  1  0  0  0  0
 32 42  2  0  0  0  0
 33 43  1  0  0  0  0
 33 44  2  0  0  0  0
M  CHG  8  30   1  31   1  32   1  33   1  35  -1  37  -1  41  -1  43  -1
M  END
>  <rmsd>
0.895763099

$$$$
MolPort-007-577-424 ChemDiv-8010-6032
 OpenBabel03282117253D

 41 42  0  0  0  0  0  0  0  0999 V2000
   82.1623  129.3224  134.9137 C   0  0  0  0  0  0  0  0  0  0  0  0
   82.1270  128.7116  136.3024 C   0  0  0  0  0  0  0  0  0  0  0  0
   82.9172  127.4125  136.3358 C   0  0  0  0  0  0  0  0  0  0  0  0
   84.4001  127.6771  136.5574 C   0  0  0  0  0  0  0  0  0  0  0  0
   86.0960  127.4491  134.7016 C   0  0  0  0  0  0  0  0  0  0  0  0
   86.6611  127.9498  133.4253 C   0  0  0  0  0  0  0  0  0  0  0  0
   86.8725  129.3382  133.2171 C   0  0  0  0  0  0  0  0  0  0  0  0
   87.2878  129.7905  131.9595 C   0  0  0  0  0  0  0  0  0  0  0  0
   87.5268  128.8995  130.9126 C   0  0  0  0  0  0  0  0  0  0  0  0
   87.3544  127.5306  131.1310 C   0  0  0  0  0  0  0  0  0  0  0  0
   86.9366  127.0417  132.3758 C   0  0  0  0  0  0  0  0  0  0  0  0
   86.8139  123.3410  132.1724 C   0  0  0  0  0  0  0  0  0  0  0  0
   87.7442  122.3495  132.5732 C   0  0  0  0  0  0  0  0  0  0  0  0
   89.1713  122.6997  132.7432 C   0  0  0  0  0  0  0  0  0  0  0  0
   91.6019  122.1545  132.3392 C   0  0  0  0  0  0  0  0  0  0  0  0
   92.4294  121.0889  131.6474 C   0  0  0  0  0  0  0  0  0  0  0  0
   92.3402  121.2485  130.1411 C   0  0  0  0  0  0  0  0  0  0  0  0
   93.1499  120.1582  129.4697 C   0  0  0  0  0  0  0  0  0  0  0  0
   87.2859  121.0252  132.8041 C   0  0  0  0  0  0  0  0  0  0  0  0
   85.9340  120.7196  132.5979 C   0  0  0  0  0  0  0  0  0  0  0  0
   85.0229  121.6962  132.1906 C   0  0  0  0  0  0  0  0  0  0  0  0
   85.4704  123.0023  131.9898 C   0  0  0  0  0  0  0  0  0  0  0  0
   85.0150  128.1463  135.3262 N   0  0  0  0  0  0  0  0  0  0  0  0
   86.6635  125.6408  132.5541 N   0  0  0  0  0  0  0  0  0  0  0  0
   87.2189  124.6893  131.9084 N   0  3  0  0  0  0  0  0  0  0  0  0
   90.1853  121.8569  132.1901 N   0  0  0  0  0  0  0  0  0  0  0  0
   83.6435  121.3654  131.9804 N   0  3  0  0  0  0  0  0  0  0  0  0
   88.1509  119.9929  133.3075 N   0  3  0  0  0  0  0  0  0  0  0  0
   87.9452  129.3867  129.6305 N   0  3  0  0  0  0  0  0  0  0  0  0
   86.7296  130.3003  134.2742 N   0  3  0  0  0  0  0  0  0  0  0  0
   86.5494  126.3942  135.2241 O   0  0  0  0  0  0  0  0  0  0  0  0
   88.2329  124.9261  131.0044 O   0  5  0  0  0  0  0  0  0  0  0  0
   89.4932  123.7513  133.3625 O   0  0  0  0  0  0  0  0  0  0  0  0
   82.7810  122.2980  131.4520 O   0  5  0  0  0  0  0  0  0  0  0  0
   83.2057  120.2370  132.2854 O   0  0  0  0  0  0  0  0  0  0  0  0
   89.0809  120.2793  134.2805 O   0  5  0  0  0  0  0  0  0  0  0  0
   87.9116  118.7964  133.0408 O   0  0  0  0  0  0  0  0  0  0  0  0
   88.0939  130.7377  129.4179 O   0  5  0  0  0  0  0  0  0  0  0  0
   88.1933  128.5930  128.6982 O   0  0  0  0  0  0  0  0  0  0  0  0
   86.3736  131.5945  133.9737 O   0  5  0  0  0  0  0  0  0  0  0  0
   87.1596  130.0444  135.4188 O   0  0  0  0  0  0  0  0  0  0  0  0
  1  2  1  0  0  0  0
  2  3  1  0  0  0  0
  3  4  1  0  0  0  0
  4 23  1  0  0  0  0
  5  6  1  0  0  0  0
  5 31  2  0  0  0  0
  6  7  2  0  0  0  0
  7  8  1  0  0  0  0
  7 30  1  0  0  0  0
  8  9  2  0  0  0  0
  9 10  1  0  0  0  0
  9 29  1  0  0  0  0
 10 11  2  0  0  0  0
 11 24  1  0  0  0  0
 11  6  1  0  0  0  0
 12 13  2  0  0  0  0
 13 14  1  0  0  0  0
 13 19  1  0  0  0  0
 14 26  1  0  0  0  0
 14 33  2  0  0  0  0
 15 26  1  0  0  0  0
 15 16  1  0  0  0  0
 16 17  1  0  0  0  0
 17 18  1  0  0  0  0
 19 28  1  0  0  0  0
 19 20  2  0  0  0  0
 20 21  1  0  0  0  0
 21 27  1  0  0  0  0
 21 22  2  0  0  0  0
 22 12  1  0  0  0  0
 23  5  1  0  0  0  0
 25 32  1  0  0  0  0
 25 12  1  0  0  0  0
 25 24  2  0  0  0  0
 27 34  1  0  0  0  0
 27 35  2  0  0  0  0
 28 36  1  0  0  0  0
 28 37  2  0  0  0  0
 29 38  1  0  0  0  0
 29 39  2  0  0  0  0
 30 40  1  0  0  0  0
 30 41  2  0  0  0  0
M  CHG  8  25   1  27   1  28   1  29   1  30   1  32  -1  34  -1  36  -1
M  CHG  2  38  -1  40  -1
M  END
>  <rmsd>
1.04270136

$$$$
MolPort-007-577-424 ChemDiv-8010-6032
 OpenBabel03282117253D

 41 42  0  0  0  0  0  0  0  0999 V2000
   81.9099  129.6451  133.9418 C   0  0  0  0  0  0  0  0  0  0  0  0
   81.6091  129.0604  135.3094 C   0  0  0  0  0  0  0  0  0  0  0  0
   82.3414  127.7411  135.5002 C   0  0  0  0  0  0  0  0  0  0  0  0
   83.7682  127.9691  135.9800 C   0  0  0  0  0  0  0  0  0  0  0  0
   85.7603  127.6618  134.4604 C   0  0  0  0  0  0  0  0  0  0  0  0
   86.5588  128.1240  133.2994 C   0  0  0  0  0  0  0  0  0  0  0  0
   86.8455  129.5021  133.1147 C   0  0  0  0  0  0  0  0  0  0  0  0
   87.4918  129.9203  131.9460 C   0  0  0  0  0  0  0  0  0  0  0  0
   87.8869  129.0045  130.9701 C   0  0  0  0  0  0  0  0  0  0  0  0
   87.6373  127.6449  131.1717 C   0  0  0  0  0  0  0  0  0  0  0  0
   86.9897  127.1900  132.3278 C   0  0  0  0  0  0  0  0  0  0  0  0
   86.7942  123.4910  132.1530 C   0  0  0  0  0  0  0  0  0  0  0  0
   87.6079  122.4819  132.7264 C   0  0  0  0  0  0  0  0  0  0  0  0
   88.9917  122.7960  133.1443 C   0  0  0  0  0  0  0  0  0  0  0  0
   91.4379  122.1776  133.1884 C   0  0  0  0  0  0  0  0  0  0  0  0
   92.3432  121.0777  132.6695 C   0  0  0  0  0  0  0  0  0  0  0  0
   92.5289  121.2126  131.1696 C   0  0  0  0  0  0  0  0  0  0  0  0
   93.4123  120.0888  130.6677 C   0  0  0  0  0  0  0  0  0  0  0  0
   87.0763  121.1748  132.8884 C   0  0  0  0  0  0  0  0  0  0  0  0
   85.7743  120.9026  132.4478 C   0  0  0  0  0  0  0  0  0  0  0  0
   84.9802  121.8962  131.8716 C   0  0  0  0  0  0  0  0  0  0  0  0
   85.4953  123.1858  131.7375 C   0  0  0  0  0  0  0  0  0  0  0  0
   84.6066  128.3993  134.8727 N   0  0  0  0  0  0  0  0  0  0  0  0
   86.6472  125.8005  132.4723 N   0  0  0  0  0  0  0  0  0  0  0  0
   87.2802  124.8228  131.9485 N   0  3  0  0  0  0  0  0  0  0  0  0
   90.0624  121.9162  132.7923 N   0  0  0  0  0  0  0  0  0  0  0  0
   83.6511  121.5994  131.4224 N   0  3  0  0  0  0  0  0  0  0  0  0
   87.8062  120.1286  133.5516 N   0  3  0  0  0  0  0  0  0  0  0  0
   88.5417  129.4570  129.7773 N   0  3  0  0  0  0  0  0  0  0  0  0
   86.5452  130.4866  134.1168 N   0  3  0  0  0  0  0  0  0  0  0  0
   86.0814  126.6045  135.0690 O   0  0  0  0  0  0  0  0  0  0  0  0
   88.4458  125.0156  131.2375 O   0  5  0  0  0  0  0  0  0  0  0  0
   89.2294  123.8493  133.7977 O   0  0  0  0  0  0  0  0  0  0  0  0
   82.9251  122.5455  130.7365 O   0  5  0  0  0  0  0  0  0  0  0  0
   83.1322  120.4889  131.6586 O   0  0  0  0  0  0  0  0  0  0  0  0
   88.5560  120.4069  134.6714 O   0  5  0  0  0  0  0  0  0  0  0  0
   87.5826  118.9344  133.2617 O   0  0  0  0  0  0  0  0  0  0  0  0
   88.7664  130.7995  129.5776 O   0  5  0  0  0  0  0  0  0  0  0  0
   88.9281  128.6403  128.9147 O   0  0  0  0  0  0  0  0  0  0  0  0
   86.2875  131.7844  133.7410 O   0  5  0  0  0  0  0  0  0  0  0  0
   86.7564  130.2396  135.3230 O   0  0  0  0  0  0  0  0  0  0  0  0
  1  2  1  0  0  0  0
  2  3  1  0  0  0  0
  3  4  1  0  0  0  0
  4 23  1  0  0  0  0
  5  6  1  0  0  0  0
  5 31  2  0  0  0  0
  6  7  2  0  0  0  0
  7  8  1  0  0  0  0
  7 30  1  0  0  0  0
  8  9  2  0  0  0  0
  9 10  1  0  0  0  0
  9 29  1  0  0  0  0
 10 11  2  0  0  0  0
 11 24  1  0  0  0  0
 11  6  1  0  0  0  0
 12 13  2  0  0  0  0
 13 14  1  0  0  0  0
 13 19  1  0  0  0  0
 14 26  1  0  0  0  0
 14 33  2  0  0  0  0
 15 26  1  0  0  0  0
 15 16  1  0  0  0  0
 16 17  1  0  0  0  0
 17 18  1  0  0  0  0
 19 28  1  0  0  0  0
 19 20  2  0  0  0  0
 20 21  1  0  0  0  0
 21 27  1  0  0  0  0
 21 22  2  0  0  0  0
 22 12  1  0  0  0  0
 23  5  1  0  0  0  0
 25 32  1  0  0  0  0
 25 12  1  0  0  0  0
 25 24  2  0  0  0  0
 27 34  1  0  0  0  0
 27 35  2  0  0  0  0
 28 36  1  0  0  0  0
 28 37  2  0  0  0  0
 29 38  1  0  0  0  0
 29 39  2  0  0  0  0
 30 40  1  0  0  0  0
 30 41  2  0  0  0  0
M  CHG  8  25   1  27   1  28   1  29   1  30   1  32  -1  34  -1  36  -1
M  CHG  2  38  -1  40  -1
M  END
>  <rmsd>
1.10029995

$$$$
MolPort-007-577-424 ChemDiv-8010-6032
 OpenBabel03282117253D

 41 42  0  0  0  0  0  0  0  0999 V2000
   83.1245  127.6292  137.7096 C   0  0  0  0  0  0  0  0  0  0  0  0
   83.3740  128.8847  136.8912 C   0  0  0  0  0  0  0  0  0  0  0  0
   82.3697  128.9911  135.7534 C   0  0  0  0  0  0  0  0  0  0  0  0
   82.6919  128.0071  134.6424 C   0  0  0  0  0  0  0  0  0  0  0  0
   85.0633  127.6068  133.8804 C   0  0  0  0  0  0  0  0  0  0  0  0
   86.2558  128.0549  133.1137 C   0  0  0  0  0  0  0  0  0  0  0  0
   86.6371  129.4227  133.0853 C   0  0  0  0  0  0  0  0  0  0  0  0
   87.6961  129.8287  132.2647 C   0  0  0  0  0  0  0  0  0  0  0  0
   88.4077  128.9093  131.4913 C   0  0  0  0  0  0  0  0  0  0  0  0
   88.0597  127.5606  131.5512 C   0  0  0  0  0  0  0  0  0  0  0  0
   87.0060  127.1171  132.3616 C   0  0  0  0  0  0  0  0  0  0  0  0
   86.8537  123.4172  132.0543 C   0  0  0  0  0  0  0  0  0  0  0  0
   85.6398  123.0958  131.3920 C   0  0  0  0  0  0  0  0  0  0  0  0
   84.8860  124.1404  130.6662 C   0  0  0  0  0  0  0  0  0  0  0  0
   84.8600  125.9785  128.9253 C   0  0  0  0  0  0  0  0  0  0  0  0
   83.9825  125.3265  127.8610 C   0  0  0  0  0  0  0  0  0  0  0  0
   84.8264  124.6867  126.7703 C   0  0  0  0  0  0  0  0  0  0  0  0
   85.3425  125.7484  125.8155 C   0  0  0  0  0  0  0  0  0  0  0  0
   85.1560  121.7601  131.4379 C   0  0  0  0  0  0  0  0  0  0  0  0
   85.8789  120.7904  132.1396 C   0  0  0  0  0  0  0  0  0  0  0  0
   87.0826  121.1001  132.7782 C   0  0  0  0  0  0  0  0  0  0  0  0
   87.5604  122.4110  132.7239 C   0  0  0  0  0  0  0  0  0  0  0  0
   83.8908  128.4272  133.9362 N   0  0  0  0  0  0  0  0  0  0  0  0
   86.6019  125.7385  132.3186 N   0  0  0  0  0  0  0  0  0  0  0  0
   87.3828  124.7525  132.0932 N   0  3  0  0  0  0  0  0  0  0  0  0
   85.5517  124.9616  129.7045 N   0  0  0  0  0  0  0  0  0  0  0  0
   87.8149  120.0825  133.4733 N   0  3  0  0  0  0  0  0  0  0  0  0
   83.9664  121.3461  130.7412 N   0  3  0  0  0  0  0  0  0  0  0  0
   89.4814  129.3422  130.6455 N   0  3  0  0  0  0  0  0  0  0  0  0
   86.0151  130.4066  133.9264 N   0  3  0  0  0  0  0  0  0  0  0  0
   85.0688  126.4858  134.4592 O   0  0  0  0  0  0  0  0  0  0  0  0
   88.7501  124.9265  132.0738 O   0  5  0  0  0  0  0  0  0  0  0  0
   83.6587  124.3123  130.9065 O   0  0  0  0  0  0  0  0  0  0  0  0
   87.3171  118.7996  133.5520 O   0  5  0  0  0  0  0  0  0  0  0  0
   88.8913  120.3539  134.0470 O   0  0  0  0  0  0  0  0  0  0  0  0
   83.2573  120.2568  131.1968 O   0  5  0  0  0  0  0  0  0  0  0  0
   83.6901  121.8146  129.6178 O   0  0  0  0  0  0  0  0  0  0  0  0
   90.1526  128.4364  129.8557 O   0  5  0  0  0  0  0  0  0  0  0  0
   89.7960  130.5488  130.5885 O   0  0  0  0  0  0  0  0  0  0  0  0
   85.9617  131.7150  133.5055 O   0  5  0  0  0  0  0  0  0  0  0  0
   85.8216  130.1584  135.1359 O   0  0  0  0  0  0  0  0  0  0  0  0
  1  2  1  0  0  0  0
  2  3  1  0  0  0  0
  3  4  1  0  0  0  0
  4 23  1  0  0  0  0
  5  6  1  0  0  0  0
  5 31  2  0  0  0  0
  6  7  2  0  0  0  0
  7  8  1  0  0  0  0
  7 30  1  0  0  0  0
  8  9  2  0  0  0  0
  9 10  1  0  0  0  0
  9 29  1  0  0  0  0
 10 11  2  0  0  0  0
 11 24  1  0  0  0  0
 11  6  1  0  0  0  0
 12 13  2  0  0  0  0
 13 14  1  0  0  0  0
 13 19  1  0  0  0  0
 14 26  1  0  0  0  0
 14 33  2  0  0  0  0
 15 26  1  0  0  0  0
 15 16  1  0  0  0  0
 16 17  1  0  0  0  0
 17 18  1  0  0  0  0
 19 28  1  0  0  0  0
 19 20  2  0  0  0  0
 20 21  1  0  0  0  0
 21 27  1  0  0  0  0
 21 22  2  0  0  0  0
 22 12  1  0  0  0  0
 23  5  1  0  0  0  0
 25 32  1  0  0  0  0
 25 12  1  0  0  0  0
 25 24  2  0  0  0  0
 27 34  1  0  0  0  0
 27 35  2  0  0  0  0
 28 36  1  0  0  0  0
 28 37  2  0  0  0  0
 29 38  1  0  0  0  0
 29 39  2  0  0  0  0
 30 40  1  0  0  0  0
 30 41  2  0  0  0  0
M  CHG  8  25   1  27   1  28   1  29   1  30   1  32  -1  34  -1  36  -1
M  CHG  2  38  -1  40  -1
M  END
>  <rmsd>
1.12683082

$$$$
MolPort-007-577-424 ChemDiv-8010-6032
 OpenBabel03282117253D

 41 42  0  0  0  0  0  0  0  0999 V2000
   82.2840  127.8467  136.6314 C   0  0  0  0  0  0  0  0  0  0  0  0
   82.7428  129.0814  135.8744 C   0  0  0  0  0  0  0  0  0  0  0  0
   82.0128  129.1971  134.5447 C   0  0  0  0  0  0  0  0  0  0  0  0
   82.5380  128.1867  133.5398 C   0  0  0  0  0  0  0  0  0  0  0  0
   85.0050  127.7090  133.3149 C   0  0  0  0  0  0  0  0  0  0  0  0
   86.3483  128.1117  132.8210 C   0  0  0  0  0  0  0  0  0  0  0  0
   86.7681  129.4678  132.8626 C   0  0  0  0  0  0  0  0  0  0  0  0
   87.9915  129.8312  132.2875 C   0  0  0  0  0  0  0  0  0  0  0  0
   88.8256  128.8802  131.6961 C   0  0  0  0  0  0  0  0  0  0  0  0
   88.4321  127.5427  131.6924 C   0  0  0  0  0  0  0  0  0  0  0  0
   87.2148  127.1416  132.2590 C   0  0  0  0  0  0  0  0  0  0  0  0
   87.0205  123.4427  131.9623 C   0  0  0  0  0  0  0  0  0  0  0  0
   85.9698  123.1441  131.0555 C   0  0  0  0  0  0  0  0  0  0  0  0
   85.4233  124.1973  130.1730 C   0  0  0  0  0  0  0  0  0  0  0  0
   85.8310  126.0070  128.4501 C   0  0  0  0  0  0  0  0  0  0  0  0
   85.1856  125.3622  127.2271 C   0  0  0  0  0  0  0  0  0  0  0  0
   86.2261  124.6818  126.3521 C   0  0  0  0  0  0  0  0  0  0  0  0
   86.9688  125.7134  125.5216 C   0  0  0  0  0  0  0  0  0  0  0  0
   85.4472  121.8233  131.0084 C   0  0  0  0  0  0  0  0  0  0  0  0
   85.9711  120.8455  131.8598 C   0  0  0  0  0  0  0  0  0  0  0  0
   87.0165  121.1322  132.7414 C   0  0  0  0  0  0  0  0  0  0  0  0
   87.5344  122.4285  132.7792 C   0  0  0  0  0  0  0  0  0  0  0  0
   83.8737  128.5621  133.1067 N   0  0  0  0  0  0  0  0  0  0  0  0
   86.7880  125.7741  132.1428 N   0  0  0  0  0  0  0  0  0  0  0  0
   87.5689  124.7635  132.1021 N   0  3  0  0  0  0  0  0  0  0  0  0
   86.3062  124.9842  129.3708 N   0  0  0  0  0  0  0  0  0  0  0  0
   87.5496  120.1063  133.5889 N   0  3  0  0  0  0  0  0  0  0  0  0
   84.4248  121.4309  130.0741 N   0  3  0  0  0  0  0  0  0  0  0  0
   90.0698  129.2697  131.0994 N   0  3  0  0  0  0  0  0  0  0  0  0
   86.0088  130.4820  133.5389 N   0  3  0  0  0  0  0  0  0  0  0  0
   84.8508  126.5978  133.8920 O   0  0  0  0  0  0  0  0  0  0  0  0
   88.9125  124.8994  132.3782 O   0  5  0  0  0  0  0  0  0  0  0  0
   84.1788  124.4067  130.1395 O   0  0  0  0  0  0  0  0  0  0  0  0
   87.0079  118.8390  133.5703 O   0  5  0  0  0  0  0  0  0  0  0  0
   88.4838  120.3572  134.3799 O   0  0  0  0  0  0  0  0  0  0  0  0
   83.6011  120.3691  130.3756 O   0  5  0  0  0  0  0  0  0  0  0  0
   84.4130  121.8885  128.9129 O   0  0  0  0  0  0  0  0  0  0  0  0
   90.8683  128.3331  130.4832 O   0  5  0  0  0  0  0  0  0  0  0  0
   90.4257  130.4661  131.1003 O   0  0  0  0  0  0  0  0  0  0  0  0
   86.0875  131.7844  133.1036 O   0  5  0  0  0  0  0  0  0  0  0  0
   85.5502  130.2588  134.6799 O   0  0  0  0  0  0  0  0  0  0  0  0
  1  2  1  0  0  0  0
  2  3  1  0  0  0  0
  3  4  1  0  0  0  0
  4 23  1  0  0  0  0
  5  6  1  0  0  0  0
  5 31  2  0  0  0  0
  6  7  2  0  0  0  0
  7  8  1  0  0  0  0
  7 30  1  0  0  0  0
  8  9  2  0  0  0  0
  9 10  1  0  0  0  0
  9 29  1  0  0  0  0
 10 11  2  0  0  0  0
 11 24  1  0  0  0  0
 11  6  1  0  0  0  0
 12 13  2  0  0  0  0
 13 14  1  0  0  0  0
 13 19  1  0  0  0  0
 14 26  1  0  0  0  0
 14 33  2  0  0  0  0
 15 26  1  0  0  0  0
 15 16  1  0  0  0  0
 16 17  1  0  0  0  0
 17 18  1  0  0  0  0
 19 28  1  0  0  0  0
 19 20  2  0  0  0  0
 20 21  1  0  0  0  0
 21 27  1  0  0  0  0
 21 22  2  0  0  0  0
 22 12  1  0  0  0  0
 23  5  1  0  0  0  0
 25 32  1  0  0  0  0
 25 12  1  0  0  0  0
 25 24  2  0  0  0  0
 27 34  1  0  0  0  0
 27 35  2  0  0  0  0
 28 36  1  0  0  0  0
 28 37  2  0  0  0  0
 29 38  1  0  0  0  0
 29 39  2  0  0  0  0
 30 40  1  0  0  0  0
 30 41  2  0  0  0  0
M  CHG  8  25   1  27   1  28   1  29   1  30   1  32  -1  34  -1  36  -1
M  CHG  2  38  -1  40  -1
M  END
>  <rmsd>
1.21149397

$$$$
MolPort-007-577-424 ChemDiv-8010-6032
 OpenBabel03282117253D

 41 42  0  0  0  0  0  0  0  0999 V2000
   82.4879  128.7352  137.4185 C   0  0  0  0  0  0  0  0  0  0  0  0
   82.4583  128.6567  135.9072 C   0  0  0  0  0  0  0  0  0  0  0  0
   82.7463  127.2338  135.4706 C   0  0  0  0  0  0  0  0  0  0  0  0
   82.7401  127.1375  133.9532 C   0  0  0  0  0  0  0  0  0  0  0  0
   85.2458  127.1736  133.5501 C   0  0  0  0  0  0  0  0  0  0  0  0
   86.4156  127.8085  132.8988 C   0  0  0  0  0  0  0  0  0  0  0  0
   86.5831  129.2178  132.9180 C   0  0  0  0  0  0  0  0  0  0  0  0
   87.6348  129.7974  132.1972 C   0  0  0  0  0  0  0  0  0  0  0  0
   88.5376  129.0134  131.4788 C   0  0  0  0  0  0  0  0  0  0  0  0
   88.3888  127.6253  131.4883 C   0  0  0  0  0  0  0  0  0  0  0  0
   87.3382  127.0085  132.1805 C   0  0  0  0  0  0  0  0  0  0  0  0
   87.5302  123.3385  131.5453 C   0  0  0  0  0  0  0  0  0  0  0  0
   87.4188  122.6807  132.8005 C   0  0  0  0  0  0  0  0  0  0  0  0
   87.6456  123.4244  134.0577 C   0  0  0  0  0  0  0  0  0  0  0  0
   86.8577  124.0640  136.3668 C   0  0  0  0  0  0  0  0  0  0  0  0
   85.6435  123.8633  137.2596 C   0  0  0  0  0  0  0  0  0  0  0  0
   85.6404  122.4762  137.8822 C   0  0  0  0  0  0  0  0  0  0  0  0
   85.0161  121.4687  136.9361 C   0  0  0  0  0  0  0  0  0  0  0  0
   87.0841  121.3010  132.8315 C   0  0  0  0  0  0  0  0  0  0  0  0
   86.8575  120.6196  131.6287 C   0  0  0  0  0  0  0  0  0  0  0  0
   86.9775  121.2627  130.3964 C   0  0  0  0  0  0  0  0  0  0  0  0
   87.3208  122.6156  130.3660 C   0  0  0  0  0  0  0  0  0  0  0  0
   83.9411  127.7407  133.3886 N   0  0  0  0  0  0  0  0  0  0  0  0
   87.1870  125.5747  132.1796 N   0  0  0  0  0  0  0  0  0  0  0  0
   87.8113  124.7429  131.4345 N   0  3  0  0  0  0  0  0  0  0  0  0
   86.6783  123.3595  135.1072 N   0  0  0  0  0  0  0  0  0  0  0  0
   86.7520  120.5392  129.1789 N   0  3  0  0  0  0  0  0  0  0  0  0
   87.0249  120.5569  134.0603 N   0  3  0  0  0  0  0  0  0  0  0  0
   89.6116  129.6277  130.7541 N   0  3  0  0  0  0  0  0  0  0  0  0
   85.7407  130.0723  133.7078 N   0  3  0  0  0  0  0  0  0  0  0  0
   85.3925  126.1138  134.2170 O   0  0  0  0  0  0  0  0  0  0  0  0
   88.6460  125.1680  130.4237 O   0  5  0  0  0  0  0  0  0  0  0  0
   88.6849  124.1256  134.1958 O   0  0  0  0  0  0  0  0  0  0  0  0
   86.4168  119.2051  129.2159 O   0  5  0  0  0  0  0  0  0  0  0  0
   86.8604  121.1086  128.0730 O   0  0  0  0  0  0  0  0  0  0  0  0
   87.9535  120.7749  135.0521 O   0  5  0  0  0  0  0  0  0  0  0  0
   86.2762  119.5619  134.1489 O   0  0  0  0  0  0  0  0  0  0  0  0
   89.7638  130.9954  130.7646 O   0  5  0  0  0  0  0  0  0  0  0  0
   90.4207  128.9308  130.1069 O   0  0  0  0  0  0  0  0  0  0  0  0
   85.3641  129.6901  134.9747 O   0  5  0  0  0  0  0  0  0  0  0  0
   85.5430  131.2529  133.3529 O   0  0  0  0  0  0  0  0  0  0  0  0
  1  2  1  0  0  0  0
  2  3  1  0  0  0  0
  3  4  1  0  0  0  0
  4 23  1  0  0  0  0
  5  6  1  0  0  0  0
  5 31  2  0  0  0  0
  6  7  2  0  0  0  0
  7  8  1  0  0  0  0
  7 30  1  0  0  0  0
  8  9  2  0  0  0  0
  9 10  1  0  0  0  0
  9 29  1  0  0  0  0
 10 11  2  0  0  0  0
 11 24  1  0  0  0  0
 11  6  1  0  0  0  0
 12 13  2  0  0  0  0
 13 14  1  0  0  0  0
 13 19  1  0  0  0  0
 14 26  1  0  0  0  0
 14 33  2  0  0  0  0
 15 26  1  0  0  0  0
 15 16  1  0  0  0  0
 16 17  1  0  0  0  0
 17 18  1  0  0  0  0
 19 28  1  0  0  0  0
 19 20  2  0  0  0  0
 20 21  1  0  0  0  0
 21 27  1  0  0  0  0
 21 22  2  0  0  0  0
 22 12  1  0  0  0  0
 23  5  1  0  0  0  0
 25 32  1  0  0  0  0
 25 12  1  0  0  0  0
 25 24  2  0  0  0  0
 27 34  1  0  0  0  0
 27 35  2  0  0  0  0
 28 36  1  0  0  0  0
 28 37  2  0  0  0  0
 29 38  1  0  0  0  0
 29 39  2  0  0  0  0
 30 40  1  0  0  0  0
 30 41  2  0  0  0  0
M  CHG  8  25   1  27   1  28   1  29   1  30   1  32  -1  34  -1  36  -1
M  CHG  2  38  -1  40  -1
M  END
>  <rmsd>
1.12454426

$$$$
MolPort-007-577-424 ChemDiv-8010-6032
 OpenBabel03282117253D

 41 42  0  0  0  0  0  0  0  0999 V2000
   81.8477  129.9809  136.6653 C   0  0  0  0  0  0  0  0  0  0  0  0
   82.4923  128.9162  135.8054 C   0  0  0  0  0  0  0  0  0  0  0  0
   81.8863  128.9564  134.4155 C   0  0  0  0  0  0  0  0  0  0  0  0
   82.5249  127.8996  133.5352 C   0  0  0  0  0  0  0  0  0  0  0  0
   85.0231  127.5425  133.5118 C   0  0  0  0  0  0  0  0  0  0  0  0
   86.3592  127.9381  133.0066 C   0  0  0  0  0  0  0  0  0  0  0  0
   86.7662  129.2983  132.9996 C   0  0  0  0  0  0  0  0  0  0  0  0
   87.9864  129.6491  132.4073 C   0  0  0  0  0  0  0  0  0  0  0  0
   88.8227  128.6858  131.8441 C   0  0  0  0  0  0  0  0  0  0  0  0
   88.4319  127.3463  131.8766 C   0  0  0  0  0  0  0  0  0  0  0  0
   87.2159  126.9538  132.4529 C   0  0  0  0  0  0  0  0  0  0  0  0
   86.9043  123.2483  132.0986 C   0  0  0  0  0  0  0  0  0  0  0  0
   85.5399  122.9809  131.7997 C   0  0  0  0  0  0  0  0  0  0  0  0
   84.6769  124.0678  131.3027 C   0  0  0  0  0  0  0  0  0  0  0  0
   84.1686  125.7580  129.4864 C   0  0  0  0  0  0  0  0  0  0  0  0
   84.5471  127.0779  130.1321 C   0  0  0  0  0  0  0  0  0  0  0  0
   83.6931  128.2053  129.5873 C   0  0  0  0  0  0  0  0  0  0  0  0
   84.1239  128.5599  128.1775 C   0  0  0  0  0  0  0  0  0  0  0  0
   85.0399  121.6546  131.9446 C   0  0  0  0  0  0  0  0  0  0  0  0
   85.9104  120.6463  132.3827 C   0  0  0  0  0  0  0  0  0  0  0  0
   87.2514  120.9045  132.6595 C   0  0  0  0  0  0  0  0  0  0  0  0
   87.7380  122.2025  132.5099 C   0  0  0  0  0  0  0  0  0  0  0  0
   83.8678  128.3081  133.1573 N   0  0  0  0  0  0  0  0  0  0  0  0
   86.7852  125.5777  132.4186 N   0  0  0  0  0  0  0  0  0  0  0  0
   87.4710  124.5694  132.0292 N   0  3  0  0  0  0  0  0  0  0  0  0
   84.9718  124.6836  130.0466 N   0  0  0  0  0  0  0  0  0  0  0  0
   88.1120  119.8481  133.1051 N   0  3  0  0  0  0  0  0  0  0  0  0
   83.6823  121.2811  131.6253 N   0  3  0  0  0  0  0  0  0  0  0  0
   90.0726  129.0671  131.2536 N   0  3  0  0  0  0  0  0  0  0  0  0
   85.9859  130.3318  133.6230 N   0  3  0  0  0  0  0  0  0  0  0  0
   84.8978  126.5092  134.2222 O   0  0  0  0  0  0  0  0  0  0  0  0
   88.7961  124.6977  131.6692 O   0  5  0  0  0  0  0  0  0  0  0  0
   83.6836  124.4427  131.9802 O   0  0  0  0  0  0  0  0  0  0  0  0
   87.6118  118.5831  133.3056 O   0  5  0  0  0  0  0  0  0  0  0  0
   89.3182  120.0707  133.3455 O   0  0  0  0  0  0  0  0  0  0  0  0
   82.8812  122.0680  130.8278 O   0  5  0  0  0  0  0  0  0  0  0  0
   83.2645  120.1482  131.9402 O   0  0  0  0  0  0  0  0  0  0  0  0
   90.4240  130.3956  131.1715 O   0  5  0  0  0  0  0  0  0  0  0  0
   90.8576  128.1997  130.8139 O   0  0  0  0  0  0  0  0  0  0  0  0
   85.3407  130.0923  134.8111 O   0  5  0  0  0  0  0  0  0  0  0  0
   86.0761  131.5080  133.2180 O   0  0  0  0  0  0  0  0  0  0  0  0
  1  2  1  0  0  0  0
  2  3  1  0  0  0  0
  3  4  1  0  0  0  0
  4 23  1  0  0  0  0
  5  6  1  0  0  0  0
  5 31  2  0  0  0  0
  6  7  2  0  0  0  0
  7  8  1  0  0  0  0
  7 30  1  0  0  0  0
  8  9  2  0  0  0  0
  9 10  1  0  0  0  0
  9 29  1  0  0  0  0
 10 11  2  0  0  0  0
 11 24  1  0  0  0  0
 11  6  1  0  0  0  0
 12 13  2  0  0  0  0
 13 14  1  0  0  0  0
 13 19  1  0  0  0  0
 14 26  1  0  0  0  0
 14 33  2  0  0  0  0
 15 26  1  0  0  0  0
 15 16  1  0  0  0  0
 16 17  1  0  0  0  0
 17 18  1  0  0  0  0
 19 28  1  0  0  0  0
 19 20  2  0  0  0  0
 20 21  1  0  0  0  0
 21 27  1  0  0  0  0
 21 22  2  0  0  0  0
 22 12  1  0  0  0  0
 23  5  1  0  0  0  0
 25 32  1  0  0  0  0
 25 12  1  0  0  0  0
 25 24  2  0  0  0  0
 27 34  1  0  0  0  0
 27 35  2  0  0  0  0
 28 36  1  0  0  0  0
 28 37  2  0  0  0  0
 29 38  1  0  0  0  0
 29 39  2  0  0  0  0
 30 40  1  0  0  0  0
 30 41  2  0  0  0  0
M  CHG  8  25   1  27   1  28   1  29   1  30   1  32  -1  34  -1  36  -1
M  CHG  2  38  -1  40  -1
M  END
>  <rmsd>
1.23905945

$$$$
MolPort-002-134-032 MCULE-1892662575 PubChem-624543 ZINC000150454341
 OpenBabel03282117253D

 51 56  0  0  0  0  0  0  0  0999 V2000
   80.0488  130.9528  134.7403 O   0  5  0  0  0  0  0  0  0  0  0  0
   81.6735  132.4960  135.0952 O   0  0  0  0  0  0  0  0  0  0  0  0
   85.3119  126.3641  136.3029 O   0  0  0  0  0  0  0  0  0  0  0  0
   86.2301  126.9995  134.2912 O   0  0  0  0  0  0  0  0  0  0  0  0
   89.5069  126.0343  132.1150 O   0  0  0  0  0  0  0  0  0  0  0  0
   91.1340  124.5826  131.3044 O   0  0  0  0  0  0  0  0  0  0  0  0
   85.6291  120.1283  133.3654 O   0  5  0  0  0  0  0  0  0  0  0  0
   87.5712  119.2435  134.1158 O   0  0  0  0  0  0  0  0  0  0  0  0
   85.6578  124.5555  131.3792 O   0  5  0  0  0  0  0  0  0  0  0  0
   87.5739  125.2084  130.3768 O   0  0  0  0  0  0  0  0  0  0  0  0
   87.0487  129.2237  135.8997 O   0  5  0  0  0  0  0  0  0  0  0  0
   86.4062  131.2240  135.0696 O   0  0  0  0  0  0  0  0  0  0  0  0
   81.3683  131.2915  134.9543 N   0  3  0  0  0  0  0  0  0  0  0  0
   86.9939  120.1802  133.5235 N   0  3  0  0  0  0  0  0  0  0  0  0
   87.0302  124.5214  131.2683 N   0  3  0  0  0  0  0  0  0  0  0  0
   86.0909  130.0451  135.3551 N   0  3  0  0  0  0  0  0  0  0  0  0
   82.3632  130.2736  135.0891 C   0  0  0  0  0  0  0  0  0  0  0  0
   83.7211  130.6121  135.1423 C   0  0  0  0  0  0  0  0  0  0  0  0
   84.7128  129.6287  135.2625 C   0  0  0  0  0  0  0  0  0  0  0  0
   84.3186  128.2652  135.3208 C   0  0  0  0  0  0  0  0  0  0  0  0
   82.9569  127.9341  135.2903 C   0  0  0  0  0  0  0  0  0  0  0  0
   81.9884  128.9285  135.1732 C   0  0  0  0  0  0  0  0  0  0  0  0
   85.2943  127.1607  135.3295 C   0  0  0  0  0  0  0  0  0  0  0  0
   86.0357  127.4950  132.9921 C   0  0  0  0  0  0  0  0  0  0  0  0
   84.7986  127.3154  132.3592 C   0  0  0  0  0  0  0  0  0  0  0  0
   84.5843  127.7894  131.0696 C   0  0  0  0  0  0  0  0  0  0  0  0
   85.5996  128.4688  130.4021 C   0  0  0  0  0  0  0  0  0  0  0  0
   85.3630  128.9482  129.1119 C   0  0  0  0  0  0  0  0  0  0  0  0
   86.3484  129.6705  128.4403 C   0  0  0  0  0  0  0  0  0  0  0  0
   87.5722  129.9250  129.0580 C   0  0  0  0  0  0  0  0  0  0  0  0
   87.8201  129.4378  130.3441 C   0  0  0  0  0  0  0  0  0  0  0  0
   86.8525  128.6897  131.0340 C   0  0  0  0  0  0  0  0  0  0  0  0
   87.0869  128.1627  132.3298 C   0  0  0  0  0  0  0  0  0  0  0  0
   88.3373  128.4342  133.1412 C   0  0  0  0  0  0  0  0  0  0  0  0
   89.6390  128.4432  132.3879 C   0  0  0  0  0  0  0  0  0  0  0  0
   90.3414  129.6569  132.2216 C   0  0  0  0  0  0  0  0  0  0  0  0
   89.8317  130.8665  132.7202 C   0  0  0  0  0  0  0  0  0  0  0  0
   90.5434  132.0579  132.5464 C   0  0  0  0  0  0  0  0  0  0  0  0
   91.7689  132.0543  131.8764 C   0  0  0  0  0  0  0  0  0  0  0  0
   92.2911  130.8594  131.3777 C   0  0  0  0  0  0  0  0  0  0  0  0
   91.5883  129.6629  131.5475 C   0  0  0  0  0  0  0  0  0  0  0  0
   92.1280  128.4730  131.0646 C   0  0  0  0  0  0  0  0  0  0  0  0
   91.4384  127.2756  131.2517 C   0  0  0  0  0  0  0  0  0  0  0  0
   90.1983  127.2417  131.9091 C   0  0  0  0  0  0  0  0  0  0  0  0
   89.9863  124.7499  131.8123 C   0  0  0  0  0  0  0  0  0  0  0  0
   89.1731  123.5679  132.1539 C   0  0  0  0  0  0  0  0  0  0  0  0
   87.7678  123.5077  131.9717 C   0  0  0  0  0  0  0  0  0  0  0  0
   87.0684  122.3864  132.4486 C   0  0  0  0  0  0  0  0  0  0  0  0
   87.7314  121.3203  133.0629 C   0  0  0  0  0  0  0  0  0  0  0  0
   89.1217  121.3685  133.1953 C   0  0  0  0  0  0  0  0  0  0  0  0
   89.8315  122.4831  132.7499 C   0  0  0  0  0  0  0  0  0  0  0  0
 13  1  1  0  0  0  0
 13 17  1  0  0  0  0
 13  2  2  0  0  0  0
 14  7  1  0  0  0  0
 14  8  2  0  0  0  0
 15  9  1  0  0  0  0
 15 10  2  0  0  0  0
 16 11  1  0  0  0  0
 16 12  2  0  0  0  0
 17 18  2  0  0  0  0
 18 19  1  0  0  0  0
 19 16  1  0  0  0  0
 19 20  2  0  0  0  0
 20 21  1  0  0  0  0
 20 23  1  0  0  0  0
 21 22  2  0  0  0  0
 22 17  1  0  0  0  0
 23  4  1  0  0  0  0
 23  3  2  0  0  0  0
 24  4  1  0  0  0  0
 24 25  2  0  0  0  0
 25 26  1  0  0  0  0
 26 27  2  0  0  0  0
 27 28  1  0  0  0  0
 28 29  2  0  0  0  0
 29 30  1  0  0  0  0
 30 31  2  0  0  0  0
 31 32  1  0  0  0  0
 32 27  1  0  0  0  0
 32 33  2  0  0  0  0
 33 24  1  0  0  0  0
 34 33  1  0  0  0  0
 34 35  1  0  0  0  0
 35 36  1  0  0  0  0
 36 37  2  0  0  0  0
 37 38  1  0  0  0  0
 38 39  2  0  0  0  0
 39 40  1  0  0  0  0
 40 41  2  0  0  0  0
 41 42  1  0  0  0  0
 41 36  1  0  0  0  0
 42 43  2  0  0  0  0
 43 44  1  0  0  0  0
 44  5  1  0  0  0  0
 44 35  2  0  0  0  0
 45  5  1  0  0  0  0
 45 46  1  0  0  0  0
 45  6  2  0  0  0  0
 46 47  2  0  0  0  0
 47 48  1  0  0  0  0
 47 15  1  0  0  0  0
 48 49  2  0  0  0  0
 49 50  1  0  0  0  0
 49 14  1  0  0  0  0
 50 51  2  0  0  0  0
 51 46  1  0  0  0  0
M  CHG  8   1  -1   7  -1   9  -1  11  -1  13   1  14   1  15   1  16   1
M  END
>  <rmsd>
0.936358929

$$$$
MolPort-046-814-817
 OpenBabel03282117253D

 27 30  0  0  0  0  0  0  0  0999 V2000
   88.8322  120.2342  133.6128 O   0  5  0  0  0  0  0  0  0  0  0  0
   86.7706  119.4387  134.1066 O   0  0  0  0  0  0  0  0  0  0  0  0
   87.4658  120.3835  133.6788 N   0  3  0  0  0  0  0  0  0  0  0  0
   85.2857  125.1940  132.0256 N   0  0  0  0  0  0  0  0  0  0  0  0
   87.5594  124.9509  131.8852 N   0  0  0  0  0  0  0  0  0  0  0  0
   86.5888  127.0854  131.1731 N   0  0  0  0  0  0  0  0  0  0  0  0
   86.1112  129.2845  134.1759 N   0  0  0  0  0  0  0  0  0  0  0  0
   84.0034  128.7150  133.6057 N   0  0  0  0  0  0  0  0  0  0  0  0
   86.8508  121.6099  133.2626 C   0  0  0  0  0  0  0  0  0  0  0  0
   85.4438  121.7698  133.3446 C   0  0  0  0  0  0  0  0  0  0  0  0
   84.8269  122.9676  132.9401 C   0  0  0  0  0  0  0  0  0  0  0  0
   85.6510  123.9799  132.4588 C   0  0  0  0  0  0  0  0  0  0  0  0
   86.4785  125.7518  131.6844 C   0  0  0  0  0  0  0  0  0  0  0  0
   87.0016  123.8353  132.3755 C   0  0  0  0  0  0  0  0  0  0  0  0
   87.6463  122.6657  132.7676 C   0  0  0  0  0  0  0  0  0  0  0  0
   87.9070  127.6501  130.8713 C   0  0  0  0  0  0  0  0  0  0  0  0
   87.8006  129.1251  130.4870 C   0  0  0  0  0  0  0  0  0  0  0  0
   86.9498  129.8715  131.5149 C   0  0  0  0  0  0  0  0  0  0  0  0
   85.5541  129.2454  131.7203 C   0  0  1  0  0  0  0  0  0  0  0  0
   85.3871  127.9010  131.0029 C   0  0  0  0  0  0  0  0  0  0  0  0
   85.2234  129.0922  133.1764 C   0  0  0  0  0  0  0  0  0  0  0  0
   85.4260  129.0206  135.3037 C   0  0  0  0  0  0  0  0  0  0  0  0
   84.1376  128.6885  134.9431 C   0  0  0  0  0  0  0  0  0  0  0  0
   83.0603  128.2469  135.8807 C   0  0  0  0  0  0  0  0  0  0  0  0
   83.1366  128.9640  137.0609 F   0  0  0  0  0  0  0  0  0  0  0  0
   83.2140  126.9008  136.1543 F   0  0  0  0  0  0  0  0  0  0  0  0
   81.8195  128.4554  135.3066 F   0  0  0  0  0  0  0  0  0  0  0  0
  3  1  1  0  0  0  0
  3  9  1  0  0  0  0
  3  2  2  0  0  0  0
  4 13  1  0  0  0  0
  8 21  1  0  0  0  0
  9 10  2  0  0  0  0
 10 11  1  0  0  0  0
 11 12  2  0  0  0  0
 12  4  1  0  0  0  0
 13  6  1  0  0  0  0
 13  5  2  0  0  0  0
 14  5  1  0  0  0  0
 14 12  1  0  0  0  0
 14 15  2  0  0  0  0
 15  9  1  0  0  0  0
 16  6  1  0  0  0  0
 16 17  1  0  0  0  0
 17 18  1  0  0  0  0
 18 19  1  0  0  0  0
 19 20  1  0  0  0  0
 19 21  1  1  0  0  0
 20  6  1  0  0  0  0
 21  7  2  0  0  0  0
 22  7  1  0  0  0  0
 22 23  2  0  0  0  0
 23  8  1  0  0  0  0
 24 23  1  0  0  0  0
 24 25  1  0  0  0  0
 24 26  1  0  0  0  0
 24 27  1  0  0  0  0
M  CHG  2   1  -1   3   1
M  END
>  <rmsd>
1.30727375

$$$$
MolPort-002-130-815 MCULE-4876024919 PubChem-2827612 ZINC000101385166
 OpenBabel03282117253D

 35 36  0  0  0  0  0  0  0  0999 V2000
   85.5829  128.1770  132.0756 C   0  0  0  0  0  0  0  0  0  0  0  0
   85.1637  126.1422  133.4784 C   0  0  0  0  0  0  0  0  0  0  0  0
   86.0385  125.8268  134.6809 C   0  0  0  0  0  0  0  0  0  0  0  0
   87.8021  124.0790  133.8008 C   0  0  0  0  0  0  0  0  0  0  0  0
   87.9684  123.1058  134.8244 C   0  0  0  0  0  0  0  0  0  0  0  0
   87.7971  121.7495  134.5216 C   0  0  0  0  0  0  0  0  0  0  0  0
   87.4935  121.3325  133.2227 C   0  0  0  0  0  0  0  0  0  0  0  0
   87.3793  122.2866  132.2072 C   0  0  0  0  0  0  0  0  0  0  0  0
   87.5481  123.6542  132.4677 C   0  0  0  0  0  0  0  0  0  0  0  0
   84.2741  128.3892  134.2036 C   0  0  0  0  0  0  0  0  0  0  0  0
   82.9024  128.0961  134.4316 C   0  0  0  0  0  0  0  0  0  0  0  0
   82.1765  128.8598  135.3563 C   0  0  0  0  0  0  0  0  0  0  0  0
   82.7665  129.9212  136.0443 C   0  0  0  0  0  0  0  0  0  0  0  0
   84.1018  130.2396  135.7863 C   0  0  0  0  0  0  0  0  0  0  0  0
   84.8707  129.4897  134.8823 C   0  0  0  0  0  0  0  0  0  0  0  0
   85.0462  127.5860  133.2915 N   0  0  0  0  0  0  0  0  0  0  0  0
   87.4411  124.5815  131.3662 N   0  3  0  0  0  0  0  0  0  0  0  0
   87.2849  119.9395  132.9303 N   0  3  0  0  0  0  0  0  0  0  0  0
   88.2622  123.4654  136.1850 N   0  3  0  0  0  0  0  0  0  0  0  0
   86.2421  129.8825  134.6595 N   0  3  0  0  0  0  0  0  0  0  0  0
   82.0023  130.7057  136.9765 N   0  3  0  0  0  0  0  0  0  0  0  0
   82.2030  127.0827  133.6891 N   0  3  0  0  0  0  0  0  0  0  0  0
   87.7945  125.8354  134.2202 S   0  0  0  0  0  0  0  0  0  0  0  0
   88.1773  125.7611  131.3673 O   0  5  0  0  0  0  0  0  0  0  0  0
   86.8157  124.2602  130.3280 O   0  0  0  0  0  0  0  0  0  0  0  0
   86.9736  119.5377  131.6484 O   0  5  0  0  0  0  0  0  0  0  0  0
   87.3676  119.0795  133.8336 O   0  0  0  0  0  0  0  0  0  0  0  0
   87.8487  122.6438  137.2150 O   0  5  0  0  0  0  0  0  0  0  0  0
   89.0482  124.4028  136.4389 O   0  0  0  0  0  0  0  0  0  0  0  0
   87.2113  128.9459  134.3780 O   0  5  0  0  0  0  0  0  0  0  0  0
   86.6031  131.0508  134.9236 O   0  0  0  0  0  0  0  0  0  0  0  0
   82.5926  131.7519  137.6511 O   0  5  0  0  0  0  0  0  0  0  0  0
   80.8145  130.4097  137.2301 O   0  0  0  0  0  0  0  0  0  0  0  0
   81.0684  126.5093  134.2230 O   0  5  0  0  0  0  0  0  0  0  0  0
   82.4876  126.8541  132.4930 O   0  0  0  0  0  0  0  0  0  0  0  0
  1 16  1  0  0  0  0
  2 16  1  0  0  0  0
  2  3  1  0  0  0  0
  3 23  1  0  0  0  0
  4 23  1  0  0  0  0
  4  5  2  0  0  0  0
  5  6  1  0  0  0  0
  5 19  1  0  0  0  0
  6  7  2  0  0  0  0
  7  8  1  0  0  0  0
  7 18  1  0  0  0  0
  8  9  2  0  0  0  0
  9 17  1  0  0  0  0
  9  4  1  0  0  0  0
 10 11  2  0  0  0  0
 11 12  1  0  0  0  0
 11 22  1  0  0  0  0
 12 13  2  0  0  0  0
 13 14  1  0  0  0  0
 13 21  1  0  0  0  0
 14 15  2  0  0  0  0
 15 20  1  0  0  0  0
 15 10  1  0  0  0  0
 16 10  1  0  0  0  0
 17 24  1  0  0  0  0
 17 25  2  0  0  0  0
 18 26  1  0  0  0  0
 18 27  2  0  0  0  0
 19 28  1  0  0  0  0
 19 29  2  0  0  0  0
 20 30  1  0  0  0  0
 20 31  2  0  0  0  0
 21 32  1  0  0  0  0
 21 33  2  0  0  0  0
 22 34  1  0  0  0  0
 22 35  2  0  0  0  0
M  CHG  8  17   1  18   1  19   1  20   1  21   1  22   1  24  -1  26  -1
M  CHG  4  28  -1  30  -1  32  -1  34  -1
M  END
>  <rmsd>
1.09757185

$$$$
MolPort-044-383-447 CSC028191076 PubChem-73246488
 OpenBabel03282117253D

 27 28  0  0  0  0  0  0  0  0999 V2000
   84.2531  131.3878  134.6859 C   0  0  0  0  0  0  0  0  0  0  0  0
   84.8069  130.0014  134.7594 C   0  0  0  0  0  0  0  0  0  0  0  0
   86.3084  128.3062  134.6908 C   0  0  2  0  0  0  0  0  0  0  0  0
   83.9983  128.7631  134.8624 C   0  0  0  0  0  0  0  0  0  0  0  0
   82.9949  128.8619  136.0134 C   0  0  0  0  0  0  0  0  0  0  0  0
   83.2315  128.5458  133.5698 C   0  0  0  0  0  0  0  0  0  0  0  0
   87.4143  128.0044  135.7111 C   0  0  0  0  0  0  0  0  0  0  0  0
   86.7593  127.8123  133.3225 C   0  0  0  0  0  0  0  0  0  0  0  0
   86.9233  124.1571  133.7574 C   0  0  0  0  0  0  0  0  0  0  0  0
   86.7774  123.6060  132.4587 C   0  0  0  0  0  0  0  0  0  0  0  0
   87.0928  122.2555  132.2516 C   0  0  0  0  0  0  0  0  0  0  0  0
   87.5112  121.4384  133.3081 C   0  0  0  0  0  0  0  0  0  0  0  0
   87.6018  121.9806  134.5953 C   0  0  0  0  0  0  0  0  0  0  0  0
   87.3129  123.3281  134.8140 C   0  0  0  0  0  0  0  0  0  0  0  0
   86.9920  128.7709  132.2020 C   0  0  0  0  0  0  0  0  0  0  0  0
   86.0598  129.7407  134.6720 N   0  3  0  0  0  0  0  0  0  0  0  0
   84.9985  127.6768  135.0208 N   0  0  0  0  0  0  0  0  0  0  0  0
   86.9429  126.5497  133.0752 N   0  0  0  0  0  0  0  0  0  0  0  0
   86.7470  125.5495  134.0392 N   0  0  0  0  0  0  0  0  0  0  0  0
   87.8238  120.0589  133.0732 N   0  3  0  0  0  0  0  0  0  0  0  0
   86.2458  124.3602  131.3606 N   0  3  0  0  0  0  0  0  0  0  0  0
   85.0047  127.2328  136.3081 O   0  0  0  0  0  0  0  0  0  0  0  0
   88.1716  119.3178  134.0159 O   0  0  0  0  0  0  0  0  0  0  0  0
   87.7607  119.5395  131.8004 O   0  5  0  0  0  0  0  0  0  0  0  0
   85.2460  125.0884  131.5283 O   0  0  0  0  0  0  0  0  0  0  0  0
   86.6393  124.0608  130.0766 O   0  5  0  0  0  0  0  0  0  0  0  0
   87.0377  130.7027  134.5406 O   0  5  0  0  0  0  0  0  0  0  0  0
  1  2  1  0  0  0  0
  2 16  2  0  0  0  0
  3 16  1  0  0  0  0
  3 17  1  0  0  0  0
  3  7  1  1  0  0  0
  3  8  1  0  0  0  0
  4 17  1  0  0  0  0
  4  5  1  0  0  0  0
  4  6  1  0  0  0  0
  4  2  1  0  0  0  0
  8 18  2  0  0  0  0
  9 10  2  0  0  0  0
 10 11  1  0  0  0  0
 10 21  1  0  0  0  0
 11 12  2  0  0  0  0
 12 13  1  0  0  0  0
 12 20  1  0  0  0  0
 13 14  2  0  0  0  0
 14  9  1  0  0  0  0
 15  8  1  0  0  0  0
 16 27  1  0  0  0  0
 17 22  1  0  0  0  0
 19 18  1  0  0  0  0
 19  9  1  0  0  0  0
 20 24  1  0  0  0  0
 20 23  2  0  0  0  0
 21 26  1  0  0  0  0
 21 25  2  0  0  0  0
M  CHG  6  16   1  20   1  21   1  24  -1  26  -1  27  -1
M  END
>  <rmsd>
1.21484935

$$$$
MolPort-000-705-314 MolPort-002-571-030 ChemDiv-1114-0156 MCULE-2793188508 MCULE-3714460368 PubChem-44655617 PubChem-9666238 ZINC09085866
 OpenBabel03282117253D

 28 30  0  0  0  0  0  0  0  0999 V2000
   82.8862  128.9941  136.1541 C   0  0  0  0  0  0  0  0  0  0  0  0
   83.6673  129.9033  135.2763 C   0  0  0  0  0  0  0  0  0  0  0  0
   83.3403  131.2550  135.1939 C   0  0  0  0  0  0  0  0  0  0  0  0
   84.0849  132.0938  134.3670 C   0  0  0  0  0  0  0  0  0  0  0  0
   85.1476  131.5612  133.6333 C   0  0  0  0  0  0  0  0  0  0  0  0
   84.7373  129.4109  134.5269 C   0  0  0  0  0  0  0  0  0  0  0  0
   86.5794  129.7369  132.9406 C   0  0  0  0  0  0  0  0  0  0  0  0
   86.9136  128.3787  132.7778 C   0  0  0  0  0  0  0  0  0  0  0  0
   88.3905  129.9440  131.6207 C   0  0  0  0  0  0  0  0  0  0  0  0
   86.2039  127.2153  133.3226 C   0  0  0  0  0  0  0  0  0  0  0  0
   86.3340  123.5639  133.3831 C   0  0  0  0  0  0  0  0  0  0  0  0
   87.1071  123.1663  132.2619 C   0  0  0  0  0  0  0  0  0  0  0  0
   87.5618  121.8424  132.1818 C   0  0  0  0  0  0  0  0  0  0  0  0
   87.2389  120.9035  133.1700 C   0  0  0  0  0  0  0  0  0  0  0  0
   86.4370  121.2955  134.2466 C   0  0  0  0  0  0  0  0  0  0  0  0
   85.9926  122.6140  134.3511 C   0  0  0  0  0  0  0  0  0  0  0  0
   85.4631  130.2340  133.7131 N   0  3  0  0  0  0  0  0  0  0  0  0
   87.4145  130.5944  132.2857 N   0  0  0  0  0  0  0  0  0  0  0  0
   86.6193  126.0154  133.0891 N   0  0  0  0  0  0  0  0  0  0  0  0
   85.9266  124.9178  133.6123 N   0  0  0  0  0  0  0  0  0  0  0  0
   87.7066  119.5515  133.0725 N   0  3  0  0  0  0  0  0  0  0  0  0
   87.3812  124.0499  131.1663 N   0  3  0  0  0  0  0  0  0  0  0  0
   88.2819  128.2810  131.7957 S   0  0  0  0  0  0  0  0  0  0  0  0
   89.3671  130.5930  130.8779 O   0  5  0  0  0  0  0  0  0  0  0  0
   87.3789  118.6315  134.0421 O   0  5  0  0  0  0  0  0  0  0  0  0
   88.4172  119.1938  132.1100 O   0  0  0  0  0  0  0  0  0  0  0  0
   88.5501  123.9068  130.4550 O   0  5  0  0  0  0  0  0  0  0  0  0
   86.4654  124.7476  130.6835 O   0  0  0  0  0  0  0  0  0  0  0  0
  1  2  1  0  0  0  0
  2  3  2  0  0  0  0
  3  4  1  0  0  0  0
  4  5  2  0  0  0  0
  5 17  1  0  0  0  0
  6  2  1  0  0  0  0
  7 18  1  0  0  0  0
  7  8  2  0  0  0  0
  8 23  1  0  0  0  0
  8 10  1  0  0  0  0
  9 23  1  0  0  0  0
  9 24  1  0  0  0  0
  9 18  2  0  0  0  0
 10 19  2  0  0  0  0
 11 12  2  0  0  0  0
 12 13  1  0  0  0  0
 12 22  1  0  0  0  0
 13 14  2  0  0  0  0
 14 15  1  0  0  0  0
 14 21  1  0  0  0  0
 15 16  2  0  0  0  0
 16 11  1  0  0  0  0
 17  7  1  0  0  0  0
 17  6  2  0  0  0  0
 20 19  1  0  0  0  0
 20 11  1  0  0  0  0
 21 25  1  0  0  0  0
 21 26  2  0  0  0  0
 22 27  1  0  0  0  0
 22 28  2  0  0  0  0
M  CHG  6  17   1  21   1  22   1  24  -1  25  -1  27  -1
M  END
>  <rmsd>
1.17716479

$$$$
MolPort-002-804-462 LN01123796 MCULE-7615029709 PubChem-3636180 ZINC000008402523 ZINC08402523
 OpenBabel03282117253D

 36 39  0  0  0  0  0  0  0  0999 V2000
   86.2987  124.5351  139.9101 C   0  0  0  0  0  0  0  0  0  0  0  0
   85.3924  126.0408  138.1283 C   0  0  0  0  0  0  0  0  0  0  0  0
   85.0781  126.0628  136.7539 C   0  0  0  0  0  0  0  0  0  0  0  0
   85.6115  125.0124  135.8664 C   0  0  0  0  0  0  0  0  0  0  0  0
   86.0475  125.1638  134.6080 C   0  0  0  0  0  0  0  0  0  0  0  0
   86.2732  126.3818  133.8141 C   0  0  0  0  0  0  0  0  0  0  0  0
   86.7337  126.0313  132.5494 C   0  0  0  0  0  0  0  0  0  0  0  0
   86.9527  124.5696  132.5389 C   0  0  0  0  0  0  0  0  0  0  0  0
   86.4818  124.0687  133.7448 C   0  0  0  0  0  0  0  0  0  0  0  0
   86.5029  122.7046  134.0323 C   0  0  0  0  0  0  0  0  0  0  0  0
   87.0515  121.8226  133.0859 C   0  0  0  0  0  0  0  0  0  0  0  0
   87.6436  122.3415  131.9178 C   0  0  0  0  0  0  0  0  0  0  0  0
   87.6380  123.7220  131.6441 C   0  0  0  0  0  0  0  0  0  0  0  0
   86.8278  127.0051  131.5343 C   0  0  0  0  0  0  0  0  0  0  0  0
   86.6566  128.3534  131.8983 C   0  0  0  0  0  0  0  0  0  0  0  0
   86.3367  128.7193  133.2209 C   0  0  0  0  0  0  0  0  0  0  0  0
   86.1107  127.7178  134.1772 C   0  0  0  0  0  0  0  0  0  0  0  0
   84.1605  126.9990  136.2623 C   0  0  0  0  0  0  0  0  0  0  0  0
   83.6050  127.9576  137.1044 C   0  0  0  0  0  0  0  0  0  0  0  0
   83.9533  127.9825  138.4522 C   0  0  0  0  0  0  0  0  0  0  0  0
   84.8384  127.0368  138.9766 C   0  0  0  0  0  0  0  0  0  0  0  0
   86.2645  125.0368  138.5827 O   0  0  0  0  0  0  0  0  0  0  0  0
   89.2922  125.2965  130.8254 O   0  5  0  0  0  0  0  0  0  0  0  0
   88.6432  123.5398  129.5599 O   0  0  0  0  0  0  0  0  0  0  0  0
   87.6314  119.5516  132.4174 O   0  5  0  0  0  0  0  0  0  0  0  0
   86.5667  119.9431  134.3769 O   0  0  0  0  0  0  0  0  0  0  0  0
   85.8270  130.4495  134.8600 O   0  5  0  0  0  0  0  0  0  0  0  0
   86.3612  130.9976  132.7287 O   0  0  0  0  0  0  0  0  0  0  0  0
   86.1834  125.6069  129.6573 O   0  5  0  0  0  0  0  0  0  0  0  0
   87.4387  127.4600  129.3404 O   0  0  0  0  0  0  0  0  0  0  0  0
   88.4616  124.2260  130.5868 N   0  3  0  0  0  0  0  0  0  0  0  0
   87.0682  120.4104  133.3333 N   0  3  0  0  0  0  0  0  0  0  0  0
   86.1793  130.0992  133.5765 N   0  3  0  0  0  0  0  0  0  0  0  0
   86.9200  126.6607  130.1470 N   0  3  0  0  0  0  0  0  0  0  0  0
   82.4850  129.1399  136.4647 Cl  0  0  0  0  0  0  0  0  0  0  0  0
   85.2636  127.2205  140.6721 Cl  0  0  0  0  0  0  0  0  0  0  0  0
  1 22  1  0  0  0  0
  2 22  1  0  0  0  0
  2  3  2  0  0  0  0
  3  4  1  0  0  0  0
  3 18  1  0  0  0  0
  4  5  2  0  0  0  0
  5  6  1  0  0  0  0
  6  7  2  0  0  0  0
  7  8  1  0  0  0  0
  7 14  1  0  0  0  0
  8  9  1  0  0  0  0
  9  5  1  0  0  0  0
  9 10  2  0  0  0  0
 10 11  1  0  0  0  0
 11 32  1  0  0  0  0
 11 12  2  0  0  0  0
 12 13  1  0  0  0  0
 13 31  1  0  0  0  0
 13  8  2  0  0  0  0
 14 34  1  0  0  0  0
 14 15  2  0  0  0  0
 15 16  1  0  0  0  0
 16 33  1  0  0  0  0
 16 17  2  0  0  0  0
 17  6  1  0  0  0  0
 18 19  2  0  0  0  0
 19 35  1  0  0  0  0
 19 20  1  0  0  0  0
 20 21  2  0  0  0  0
 21 36  1  0  0  0  0
 21  2  1  0  0  0  0
 31 23  1  0  0  0  0
 31 24  2  0  0  0  0
 32 25  1  0  0  0  0
 32 26  2  0  0  0  0
 33 27  1  0  0  0  0
 33 28  2  0  0  0  0
 34 29  1  0  0  0  0
 34 30  2  0  0  0  0
M  CHG  8  23  -1  25  -1  27  -1  29  -1  31   1  32   1  33   1  34   1
M  END
>  <rmsd>
1.21724856

$$$$
MolPort-002-804-462 LN01123796 MCULE-7615029709 PubChem-3636180 ZINC000008402523 ZINC08402523
 OpenBabel03282117253D

 36 39  0  0  0  0  0  0  0  0999 V2000
   87.4595  124.5548  138.0649 C   0  0  0  0  0  0  0  0  0  0  0  0
   85.5464  126.1779  138.1594 C   0  0  0  0  0  0  0  0  0  0  0  0
   85.1885  126.1175  136.7838 C   0  0  0  0  0  0  0  0  0  0  0  0
   85.6841  125.0512  135.8950 C   0  0  0  0  0  0  0  0  0  0  0  0
   86.0949  125.1917  134.6271 C   0  0  0  0  0  0  0  0  0  0  0  0
   86.3158  126.4051  133.8261 C   0  0  0  0  0  0  0  0  0  0  0  0
   86.7505  126.0477  132.5544 C   0  0  0  0  0  0  0  0  0  0  0  0
   86.9575  124.5838  132.5445 C   0  0  0  0  0  0  0  0  0  0  0  0
   86.5034  124.0903  133.7600 C   0  0  0  0  0  0  0  0  0  0  0  0
   86.5194  122.7272  134.0524 C   0  0  0  0  0  0  0  0  0  0  0  0
   87.0445  121.8378  133.0997 C   0  0  0  0  0  0  0  0  0  0  0  0
   87.6204  122.3479  131.9199 C   0  0  0  0  0  0  0  0  0  0  0  0
   87.6211  123.7277  131.6412 C   0  0  0  0  0  0  0  0  0  0  0  0
   86.8288  127.0189  131.5343 C   0  0  0  0  0  0  0  0  0  0  0  0
   86.6722  128.3684  131.8969 C   0  0  0  0  0  0  0  0  0  0  0  0
   86.3782  128.7404  133.2227 C   0  0  0  0  0  0  0  0  0  0  0  0
   86.1643  127.7430  134.1875 C   0  0  0  0  0  0  0  0  0  0  0  0
   84.2160  126.9988  136.2903 C   0  0  0  0  0  0  0  0  0  0  0  0
   83.6339  127.9590  137.1136 C   0  0  0  0  0  0  0  0  0  0  0  0
   83.9880  128.0266  138.4580 C   0  0  0  0  0  0  0  0  0  0  0  0
   84.9298  127.1396  138.9815 C   0  0  0  0  0  0  0  0  0  0  0  0
   86.4901  125.3258  138.7605 O   0  0  0  0  0  0  0  0  0  0  0  0
   89.2684  125.2911  130.7870 O   0  5  0  0  0  0  0  0  0  0  0  0
   88.5946  123.5280  129.5434 O   0  0  0  0  0  0  0  0  0  0  0  0
   87.5955  119.5600  132.4298 O   0  5  0  0  0  0  0  0  0  0  0  0
   86.5678  119.9666  134.4059 O   0  0  0  0  0  0  0  0  0  0  0  0
   86.4243  131.1004  132.6151 O   0  5  0  0  0  0  0  0  0  0  0  0
   85.9414  130.4614  134.7331 O   0  0  0  0  0  0  0  0  0  0  0  0
   87.4442  127.5682  129.2513 O   0  5  0  0  0  0  0  0  0  0  0  0
   86.2270  125.7192  129.7075 O   0  0  0  0  0  0  0  0  0  0  0  0
   88.4317  124.2209  130.5689 N   0  3  0  0  0  0  0  0  0  0  0  0
   87.0548  120.4263  133.3521 N   0  3  0  0  0  0  0  0  0  0  0  0
   86.2359  130.1249  133.5672 N   0  3  0  0  0  0  0  0  0  0  0  0
   86.8976  126.6767  130.1453 N   0  3  0  0  0  0  0  0  0  0  0  0
   82.4469  129.0667  136.4615 Cl  0  0  0  0  0  0  0  0  0  0  0  0
   85.3374  127.2607  140.6846 Cl  0  0  0  0  0  0  0  0  0  0  0  0
  1 22  1  0  0  0  0
  2 22  1  0  0  0  0
  2  3  2  0  0  0  0
  3  4  1  0  0  0  0
  3 18  1  0  0  0  0
  4  5  2  0  0  0  0
  5  6  1  0  0  0  0
  6  7  2  0  0  0  0
  7  8  1  0  0  0  0
  7 14  1  0  0  0  0
  8  9  1  0  0  0  0
  9  5  1  0  0  0  0
  9 10  2  0  0  0  0
 10 11  1  0  0  0  0
 11 32  1  0  0  0  0
 11 12  2  0  0  0  0
 12 13  1  0  0  0  0
 13 31  1  0  0  0  0
 13  8  2  0  0  0  0
 14 34  1  0  0  0  0
 14 15  2  0  0  0  0
 15 16  1  0  0  0  0
 16 33  1  0  0  0  0
 16 17  2  0  0  0  0
 17  6  1  0  0  0  0
 18 19  2  0  0  0  0
 19 35  1  0  0  0  0
 19 20  1  0  0  0  0
 20 21  2  0  0  0  0
 21 36  1  0  0  0  0
 21  2  1  0  0  0  0
 31 23  1  0  0  0  0
 31 24  2  0  0  0  0
 32 25  1  0  0  0  0
 32 26  2  0  0  0  0
 33 27  1  0  0  0  0
 33 28  2  0  0  0  0
 34 29  1  0  0  0  0
 34 30  2  0  0  0  0
M  CHG  8  23  -1  25  -1  27  -1  29  -1  31   1  32   1  33   1  34   1
M  END
>  <rmsd>
1.21599424

$$$$
C:\Vina\BMS-83\BMS-830-3D.pdb
 OpenBabel03282117253D

 52 57  0  0  0  0  0  0  0  0999 V2000
   -2.4315    0.7074   -0.0503 C   0  0  0  0  0  0  0  0  0  0  0  0
   -1.2700    1.4331   -0.0628 O   0  0  0  0  0  0  0  0  0  0  0  0
   -0.1157    0.6906   -0.0647 C   0  0  0  0  0  0  0  0  0  0  0  0
    1.0830    1.3978   -0.0693 C   0  0  0  0  0  0  0  0  0  0  0  0
    2.3335    0.7565   -0.0173 C   0  0  0  0  0  0  0  0  0  0  0  0
    2.3140   -0.6516   -0.0294 C   0  0  0  0  0  0  0  0  0  0  0  0
    1.0954   -1.3722   -0.0496 C   0  0  0  0  0  0  0  0  0  0  0  0
   -0.1232   -0.6965   -0.0602 C   0  0  0  0  0  0  0  0  0  0  0  0
   -1.3086   -1.4022   -0.0731 O   0  0  0  0  0  0  0  0  0  0  0  0
   -2.4726   -0.6321   -0.0655 C   0  0  0  0  0  0  0  0  0  0  0  0
   -3.7199   -1.3610   -0.0288 C   0  0  0  0  0  0  0  0  0  0  0  0
   -4.0340   -2.1972   -1.0761 O   0  0  0  0  0  0  0  0  0  0  0  0
   -3.3753   -2.3097   -2.5275 P   0  0  0  0  0  0  0  0  0  0  0  0
   -1.9834   -2.8266   -2.6354 O   0  0  0  0  0  0  0  0  0  0  0  0
   -4.4652   -3.2105   -3.2785 O   0  0  0  0  0  0  0  0  0  0  0  0
   -3.6178   -0.9038   -3.2511 O   0  0  0  0  0  0  0  0  0  0  0  0
   -4.5974   -1.2183    0.9463 C   0  0  0  0  0  0  0  0  0  0  0  0
   -5.8599   -1.6075    1.4425 C   0  0  0  0  0  0  0  0  0  0  0  0
   -4.9231   -0.5860    2.1642 C   0  0  0  0  0  0  0  0  0  0  0  0
    3.5555    1.5463    0.0489 N   0  0  0  0  0  0  0  0  0  0  0  0
    4.7968    1.0324   -0.3179 C   0  0  0  0  0  0  0  0  0  0  0  0
    5.9547    1.6408   -0.3377 N   0  0  0  0  0  0  0  0  0  0  0  0
    5.8966    2.9884    0.0358 C   0  0  0  0  0  0  0  0  0  0  0  0
    4.7318    3.5632    0.4293 C   0  0  0  0  0  0  0  0  0  0  0  0
    4.8880    5.1990    0.7738 S   0  0  0  0  0  0  0  0  0  0  0  0
    6.5937    5.1692    0.4947 C   0  0  0  0  0  0  0  0  0  0  0  0
    6.9912    3.9012    0.0698 C   0  0  0  0  0  0  0  0  0  0  0  0
    7.3401    6.4335    0.6709 C   0  0  0  0  0  0  0  0  0  0  0  0
    6.9158    7.4047    1.6029 C   0  0  0  0  0  0  0  0  0  0  0  0
    7.5278    8.6579    1.6867 C   0  0  0  0  0  0  0  0  0  0  0  0
    8.5998    8.9504    0.8554 C   0  0  0  0  0  0  0  0  0  0  0  0
    9.3296   10.5062    0.9231 Cl  0  0  0  0  0  0  0  0  0  0  0  0
    9.0733    7.9925   -0.0396 C   0  0  0  0  0  0  0  0  0  0  0  0
    8.4477    6.7397   -0.1308 C   0  0  0  0  0  0  0  0  0  0  0  0
    3.4933    2.8645    0.5486 C   0  0  0  0  0  0  0  0  0  0  0  0
    2.5184    3.3803    1.0931 O   0  0  0  0  0  0  0  0  0  0  0  0
   -3.2931    1.3594   -0.0246 H   0  0  0  0  0  0  0  0  0  0  0  0
    0.9864    2.4773   -0.1312 H   0  0  0  0  0  0  0  0  0  0  0  0
    3.2275   -1.2392    0.0204 H   0  0  0  0  0  0  0  0  0  0  0  0
    1.1072   -2.4602   -0.0458 H   0  0  0  0  0  0  0  0  0  0  0  0
   -5.3569   -3.0217   -2.9328 H   0  0  0  0  0  0  0  0  0  0  0  0
   -3.1352   -0.8835   -4.1014 H   0  0  0  0  0  0  0  0  0  0  0  0
   -6.7315   -1.2261    0.9288 H   0  0  0  0  0  0  0  0  0  0  0  0
   -5.9408   -2.6033    1.8550 H   0  0  0  0  0  0  0  0  0  0  0  0
   -4.3893   -0.9141    3.0450 H   0  0  0  0  0  0  0  0  0  0  0  0
   -5.1921    0.4607    2.1260 H   0  0  0  0  0  0  0  0  0  0  0  0
    4.7836   -0.0157   -0.6517 H   0  0  0  0  0  0  0  0  0  0  0  0
    8.0111    3.6429   -0.1882 H   0  0  0  0  0  0  0  0  0  0  0  0
    6.0767    7.2121    2.2696 H   0  0  0  0  0  0  0  0  0  0  0  0
    7.1458    9.3961    2.3874 H   0  0  0  0  0  0  0  0  0  0  0  0
    9.9159    8.2220   -0.6865 H   0  0  0  0  0  0  0  0  0  0  0  0
    8.8169    6.0256   -0.8628 H   0  0  0  0  0  0  0  0  0  0  0  0
  1  2  1  0  0  0  0
  1 10  2  0  0  0  0
  1 37  1  0  0  0  0
  2  3  1  0  0  0  0
  3  4  2  0  0  0  0
  3  8  1  0  0  0  0
  4  5  1  0  0  0  0
  4 38  1  0  0  0  0
  5  6  2  0  0  0  0
  5 20  1  0  0  0  0
  6  7  1  0  0  0  0
  6 39  1  0  0  0  0
  7  8  2  0  0  0  0
  7 40  1  0  0  0  0
  8  9  1  0  0  0  0
  9 10  1  0  0  0  0
 10 11  1  0  0  0  0
 11 12  1  0  0  0  0
 11 17  2  0  0  0  0
 12 13  1  0  0  0  0
 13 14  2  0  0  0  0
 13 15  1  0  0  0  0
 13 16  1  0  0  0  0
 15 41  1  0  0  0  0
 16 42  1  0  0  0  0
 17 18  1  0  0  0  0
 17 19  1  0  0  0  0
 18 19  1  0  0  0  0
 18 43  1  0  0  0  0
 18 44  1  0  0  0  0
 19 45  1  0  0  0  0
 19 46  1  0  0  0  0
 20 21  1  0  0  0  0
 20 35  1  0  0  0  0
 21 22  2  0  0  0  0
 21 47  1  0  0  0  0
 22 23  1  0  0  0  0
 23 24  2  0  0  0  0
 23 27  1  0  0  0  0
 24 25  1  0  0  0  0
 24 35  1  0  0  0  0
 25 26  1  0  0  0  0
 26 27  2  0  0  0  0
 26 28  1  0  0  0  0
 27 48  1  0  0  0  0
 28 29  2  0  0  0  0
 28 34  1  0  0  0  0
 29 30  1  0  0  0  0
 29 49  1  0  0  0  0
 30 31  2  0  0  0  0
 30 50  1  0  0  0  0
 31 32  1  0  0  0  0
 31 33  1  0  0  0  0
 33 34  2  0  0  0  0
 33 51  1  0  0  0  0
 34 52  1  0  0  0  0
 35 36  2  0  0  0  0
M  END
$$$$
ZINC08424745
 OpenBabel03282117253D

 46 52  0  0  0  0  0  0  0  0999 V2000
   81.4068  129.9048  135.0294 C   0  0  0  0  0  0  0  0  0  0  0  0
   89.3728  127.8634  126.6811 C   0  0  0  0  0  0  0  0  0  0  0  0
   82.2389  128.7862  134.9866 C   0  0  0  0  0  0  0  0  0  0  0  0
   81.9584  131.1858  135.0065 C   0  0  0  0  0  0  0  0  0  0  0  0
   89.6525  128.2747  127.9843 C   0  0  0  0  0  0  0  0  0  0  0  0
   88.6061  126.7192  126.4602 C   0  0  0  0  0  0  0  0  0  0  0  0
   85.0213  129.0404  130.4704 C   0  0  0  0  0  0  0  0  0  0  0  0
   83.6227  128.9486  134.9210 C   0  0  0  0  0  0  0  0  0  0  0  0
   83.3422  131.3481  134.9409 C   0  0  0  0  0  0  0  0  0  0  0  0
   89.1656  127.5417  129.0666 C   0  0  0  0  0  0  0  0  0  0  0  0
   88.1193  125.9862  127.5424 C   0  0  0  0  0  0  0  0  0  0  0  0
   85.6078  127.7923  130.2606 C   0  0  0  0  0  0  0  0  0  0  0  0
   85.2859  129.7470  131.6435 C   0  0  0  0  0  0  0  0  0  0  0  0
   88.5934  132.6751  136.8354 C   0  0  0  0  0  0  0  0  0  0  0  0
   89.9726  130.9321  135.8883 C   0  0  0  0  0  0  0  0  0  0  0  0
   87.6014  122.3425  133.1900 C   0  0  0  0  0  0  0  0  0  0  0  0
   87.9149  121.5155  130.9417 C   0  0  0  0  0  0  0  0  0  0  0  0
   89.7090  133.2062  137.4826 C   0  0  0  0  0  0  0  0  0  0  0  0
   91.0882  131.4633  136.5356 C   0  0  0  0  0  0  0  0  0  0  0  0
   87.7200  121.0436  133.6843 C   0  0  0  0  0  0  0  0  0  0  0  0
   88.0335  120.2165  131.4361 C   0  0  0  0  0  0  0  0  0  0  0  0
   86.7234  127.9575  132.3972 C   0  0  0  0  0  0  0  0  0  0  0  0
   84.1745  130.2295  134.8981 C   0  0  0  0  0  0  0  0  0  0  0  0
   88.3990  126.3974  128.8457 C   0  0  0  0  0  0  0  0  0  0  0  0
   88.7252  131.5380  136.0383 C   0  0  0  0  0  0  0  0  0  0  0  0
   87.6989  122.5784  131.8186 C   0  0  0  0  0  0  0  0  0  0  0  0
   86.4588  127.2508  131.2240 C   0  0  0  0  0  0  0  0  0  0  0  0
   86.1369  129.2056  132.6069 C   0  0  0  0  0  0  0  0  0  0  0  0
   90.9565  132.6003  137.3327 C   0  0  0  0  0  0  0  0  0  0  0  0
   87.9361  119.9806  132.8074 C   0  0  0  0  0  0  0  0  0  0  0  0
   85.5992  130.3964  134.8293 C   0  0  0  0  0  0  0  0  0  0  0  0
   87.0622  125.9656  131.0073 C   0  0  0  0  0  0  0  0  0  0  0  0
   87.8962  125.6393  129.9641 C   0  0  0  0  0  0  0  0  0  0  0  0
   86.4105  129.9369  133.8189 C   0  0  0  0  0  0  0  0  0  0  0  0
   87.5710  130.9892  135.3688 C   0  0  0  0  0  0  0  0  0  0  0  0
   87.5765  123.9222  131.3079 C   0  0  0  0  0  0  0  0  0  0  0  0
   86.3276  131.0509  135.7910 N   0  0  0  0  0  0  0  0  0  0  0  0
   86.8674  124.8925  131.8405 N   0  0  0  0  0  0  0  0  0  0  0  0
   88.2178  124.3273  130.1704 N   0  0  0  0  0  0  0  0  0  0  0  0
   87.6705  130.3246  134.1781 N   0  0  0  0  0  0  0  0  0  0  0  0
   92.0918  133.1407  137.9930 N   0  3  0  0  0  0  0  0  0  0  0  0
   88.0554  118.6581  133.3112 N   0  3  0  0  0  0  0  0  0  0  0  0
   91.9505  134.1635  138.7061 O   0  5  0  0  0  0  0  0  0  0  0  0
   87.9634  118.4683  134.5480 O   0  5  0  0  0  0  0  0  0  0  0  0
   93.2047  132.5806  137.8455 O   0  0  0  0  0  0  0  0  0  0  0  0
   88.2491  117.7159  132.5056 O   0  0  0  0  0  0  0  0  0  0  0  0
  1  3  1  0  0  0  0
  1  4  2  0  0  0  0
  2  5  1  0  0  0  0
  2  6  2  0  0  0  0
  3  8  2  0  0  0  0
  4  9  1  0  0  0  0
  5 10  2  0  0  0  0
  6 11  1  0  0  0  0
  7 13  1  0  0  0  0
  7 12  2  0  0  0  0
  8 23  1  0  0  0  0
  9 23  2  0  0  0  0
 10 24  1  0  0  0  0
 11 24  2  0  0  0  0
 12 27  1  0  0  0  0
 13 28  2  0  0  0  0
 14 25  1  0  0  0  0
 14 18  2  0  0  0  0
 15 19  1  0  0  0  0
 15 25  2  0  0  0  0
 16 26  1  0  0  0  0
 16 20  2  0  0  0  0
 17 21  1  0  0  0  0
 17 26  2  0  0  0  0
 18 29  1  0  0  0  0
 19 29  2  0  0  0  0
 20 30  1  0  0  0  0
 21 30  2  0  0  0  0
 22 28  1  0  0  0  0
 22 27  2  0  0  0  0
 23 31  1  0  0  0  0
 24 33  1  0  0  0  0
 25 35  1  0  0  0  0
 26 36  1  0  0  0  0
 27 32  1  0  0  0  0
 28 34  1  0  0  0  0
 29 41  1  0  0  0  0
 30 42  1  0  0  0  0
 31 37  1  0  0  0  0
 31 34  2  0  0  0  0
 32 38  1  0  0  0  0
 32 33  2  0  0  0  0
 33 39  1  0  0  0  0
 34 40  1  0  0  0  0
 35 40  1  0  0  0  0
 35 37  2  0  0  0  0
 36 39  1  0  0  0  0
 36 38  2  0  0  0  0
 41 43  1  0  0  0  0
 41 45  2  0  0  0  0
 42 44  1  0  0  0  0
 42 46  2  0  0  0  0
M  CHG  4  41   1  42   1  43  -1  44  -1
M  END
>  <rmsd>
1.20947409

$$$$
ZINC68563485
 OpenBabel03282117253D

 38 40  0  0  0  0  0  0  0  0999 V2000
   84.5671  123.8222  135.0014 C   0  0  0  0  0  0  0  0  0  0  0  0
   83.7730  124.9465  134.7759 C   0  0  0  0  0  0  0  0  0  0  0  0
   85.5776  124.9173  136.9033 C   0  0  0  0  0  0  0  0  0  0  0  0
   84.7835  126.0417  136.6776 C   0  0  0  0  0  0  0  0  0  0  0  0
   87.6232  124.1141  133.5994 C   0  0  0  0  0  0  0  0  0  0  0  0
   84.1685  128.3339  132.7039 C   0  0  0  0  0  0  0  0  0  0  0  0
   87.5688  124.3071  132.2191 C   0  0  0  0  0  0  0  0  0  0  0  0
   84.9800  128.3183  131.5694 C   0  0  0  0  0  0  0  0  0  0  0  0
   87.5975  121.9147  131.8834 C   0  0  0  0  0  0  0  0  0  0  0  0
   86.9089  128.7988  132.9427 C   0  0  0  0  0  0  0  0  0  0  0  0
   85.4694  123.8076  136.0652 C   0  0  0  0  0  0  0  0  0  0  0  0
   83.8813  126.0563  135.6140 C   0  0  0  0  0  0  0  0  0  0  0  0
   87.6648  122.8214  134.1218 C   0  0  0  0  0  0  0  0  0  0  0  0
   84.7272  128.5820  133.9576 C   0  0  0  0  0  0  0  0  0  0  0  0
   87.5560  123.2074  131.3611 C   0  0  0  0  0  0  0  0  0  0  0  0
   86.3502  128.5506  131.6888 C   0  0  0  0  0  0  0  0  0  0  0  0
   87.6519  121.7217  133.2638 C   0  0  0  0  0  0  0  0  0  0  0  0
   86.0974  128.8144  134.0770 C   0  0  0  0  0  0  0  0  0  0  0  0
   86.3189  122.6056  136.3057 C   0  0  1  0  0  0  0  0  0  0  0  0
   83.0323  127.2585  135.3729 C   0  0  2  0  0  0  0  0  0  0  0  0
   87.7225  122.6467  135.6276 C   0  0  2  0  0  0  0  0  0  0  0  0
   83.8167  128.5910  135.1710 C   0  0  2  0  0  0  0  0  0  0  0  0
   87.5013  123.4048  129.9560 N   0  3  0  0  0  0  0  0  0  0  0  0
   87.1755  128.5352  130.5335 N   0  3  0  0  0  0  0  0  0  0  0  0
   87.6909  120.3951  133.7749 N   0  3  0  0  0  0  0  0  0  0  0  0
   86.6884  129.0667  135.3457 N   0  3  0  0  0  0  0  0  0  0  0  0
   87.4651  124.5762  129.5074 O   0  5  0  0  0  0  0  0  0  0  0  0
   86.6522  128.3107  129.4154 O   0  5  0  0  0  0  0  0  0  0  0  0
   88.8044  119.8475  133.9543 O   0  5  0  0  0  0  0  0  0  0  0  0
   86.7690  130.2501  135.7520 O   0  5  0  0  0  0  0  0  0  0  0  0
   87.4910  122.4025  129.2010 O   0  0  0  0  0  0  0  0  0  0  0  0
   88.4056  128.7470  130.6619 O   0  0  0  0  0  0  0  0  0  0  0  0
   86.6108  119.8126  134.0313 O   0  0  0  0  0  0  0  0  0  0  0  0
   87.1108  128.0983  136.0207 O   0  0  0  0  0  0  0  0  0  0  0  0
   86.5001  122.3762  138.0924 Cl  0  0  0  0  0  0  0  0  0  0  0  0
   81.8779  127.4398  136.7558 Cl  0  0  0  0  0  0  0  0  0  0  0  0
   88.7443  123.9714  136.2984 Cl  0  0  0  0  0  0  0  0  0  0  0  0
   82.7024  129.9991  135.0148 Cl  0  0  0  0  0  0  0  0  0  0  0  0
  1  2  1  0  0  0  0
  1 11  2  0  0  0  0
  2 12  2  0  0  0  0
  3 11  1  0  0  0  0
  3  4  2  0  0  0  0
  4 12  1  0  0  0  0
  5 13  1  0  0  0  0
  5  7  2  0  0  0  0
  6 14  1  0  0  0  0
  6  8  2  0  0  0  0
  7 15  1  0  0  0  0
  8 16  1  0  0  0  0
  9 17  1  0  0  0  0
  9 15  2  0  0  0  0
 10 18  1  0  0  0  0
 10 16  2  0  0  0  0
 13 17  2  0  0  0  0
 14 18  2  0  0  0  0
 15 23  1  0  0  0  0
 16 24  1  0  0  0  0
 17 25  1  0  0  0  0
 18 26  1  0  0  0  0
 19 11  1  0  0  0  0
 19 21  1  0  0  0  0
 19 35  1  1  0  0  0
 20 12  1  0  0  0  0
 20 22  1  0  0  0  0
 20 36  1  1  0  0  0
 21 13  1  0  0  0  0
 21 37  1  1  0  0  0
 22 14  1  0  0  0  0
 22 38  1  6  0  0  0
 23 27  1  0  0  0  0
 23 31  2  0  0  0  0
 24 28  1  0  0  0  0
 24 32  2  0  0  0  0
 25 29  1  0  0  0  0
 25 33  2  0  0  0  0
 26 30  1  0  0  0  0
 26 34  2  0  0  0  0
M  CHG  8  23   1  24   1  25   1  26   1  27  -1  28  -1  29  -1  30  -1
M  END
>  <rmsd>
1.23884583

$$$$
ZINC08443145
 OpenBabel03282117253D

 40 44  0  0  0  0  0  0  0  0999 V2000
   85.6618  123.0577  134.2405 C   0  0  0  0  0  0  0  0  0  0  0  0
   85.9966  121.7092  134.1178 C   0  0  0  0  0  0  0  0  0  0  0  0
   87.6156  122.2661  132.4133 C   0  0  0  0  0  0  0  0  0  0  0  0
   86.3039  124.0105  133.4495 C   0  0  0  0  0  0  0  0  0  0  0  0
   86.9734  121.3134  133.2043 C   0  0  0  0  0  0  0  0  0  0  0  0
   87.2808  123.6147  132.5360 C   0  0  0  0  0  0  0  0  0  0  0  0
   79.8495  129.9877  135.8956 C   0  0  0  0  0  0  0  0  0  0  0  0
   79.3931  129.0632  136.7554 C   0  0  0  0  0  0  0  0  0  0  0  0
   85.6912  127.4407  132.7478 C   0  0  0  0  0  0  0  0  0  0  0  0
   81.2215  129.9848  135.3080 C   0  0  0  0  0  0  0  0  0  0  0  0
   78.0807  129.2828  137.4691 C   0  0  0  0  0  0  0  0  0  0  0  0
   81.6702  126.7479  135.2571 C   0  0  0  0  0  0  0  0  0  0  0  0
   79.1748  128.2868  139.5396 C   0  0  0  0  0  0  0  0  0  0  0  0
   80.4516  128.0359  138.7258 C   0  0  0  0  0  0  0  0  0  0  0  0
   83.0893  126.6097  134.6627 C   0  0  0  0  0  0  0  0  0  0  0  0
   84.4076  130.1279  135.0434 C   0  0  0  0  0  0  0  0  0  0  0  0
   85.2048  128.0043  134.0484 C   0  0  1  0  0  0  0  0  0  0  0  0
   82.2006  129.1125  136.0990 C   0  0  1  0  0  0  0  0  0  0  0  0
   81.6086  127.7196  136.4691 C   0  0  1  0  0  0  0  0  0  0  0  0
   83.5791  128.9167  135.4573 C   0  0  1  0  0  0  0  0  0  0  0  0
   85.5611  129.5088  134.2119 C   0  0  2  0  0  0  0  0  0  0  0  0
   78.3326  129.4317  138.9711 C   0  0  2  0  0  0  0  0  0  0  0  0
   80.2036  127.8431  137.1958 C   0  0  2  0  0  0  0  0  0  0  0  0
   83.6655  127.9663  134.2399 C   0  0  2  0  0  0  0  0  0  0  0  0
   85.7863  128.3934  131.5818 C   0  0  0  0  0  0  0  0  0  0  0  0
   79.3785  126.5486  136.9886 C   0  0  0  0  0  0  0  0  0  0  0  0
   82.9565  128.4341  132.9456 C   0  0  0  0  0  0  0  0  0  0  0  0
   86.9180  129.6981  134.8821 C   0  0  0  0  0  0  0  0  0  0  0  0
   86.0357  126.2052  132.5468 N   0  0  0  0  0  0  0  0  0  0  0  0
   85.9484  125.3618  133.5917 N   0  0  0  0  0  0  0  0  0  0  0  0
   87.3135  119.9404  133.0801 N   0  3  0  0  0  0  0  0  0  0  0  0
   87.9511  124.5660  131.7171 N   0  3  0  0  0  0  0  0  0  0  0  0
   87.4068  131.0416  134.5860 N   0  3  0  0  0  0  0  0  0  0  0  0
   86.7235  119.1001  133.8014 O   0  5  0  0  0  0  0  0  0  0  0  0
   87.4650  124.8496  130.5973 O   0  5  0  0  0  0  0  0  0  0  0  0
   88.1100  131.2037  133.5660 O   0  5  0  0  0  0  0  0  0  0  0  0
   88.1947  119.6046  132.2522 O   0  0  0  0  0  0  0  0  0  0  0  0
   89.0070  125.0918  132.1408 O   0  0  0  0  0  0  0  0  0  0  0  0
   87.0822  131.9682  135.3587 O   0  0  0  0  0  0  0  0  0  0  0  0
   77.0764  129.4761  139.6401 O   0  0  0  0  0  0  0  0  0  0  0  0
  1  4  1  0  0  0  0
  1  2  2  0  0  0  0
  2  5  1  0  0  0  0
  3  6  1  0  0  0  0
  3  5  2  0  0  0  0
  4 30  1  0  0  0  0
  4  6  2  0  0  0  0
  5 31  1  0  0  0  0
  6 32  1  0  0  0  0
  7  8  2  0  0  0  0
  9 29  2  0  0  0  0
 10  7  1  0  0  0  0
 11  8  1  0  0  0  0
 11 22  1  0  0  0  0
 12 15  1  0  0  0  0
 12 19  1  0  0  0  0
 13 14  1  0  0  0  0
 13 22  1  0  0  0  0
 14 23  1  0  0  0  0
 15 24  1  0  0  0  0
 16 20  1  0  0  0  0
 16 21  1  0  0  0  0
 17  9  1  0  0  0  0
 17 21  1  0  0  0  0
 17 24  1  6  0  0  0
 18 10  1  6  0  0  0
 18 19  1  0  0  0  0
 18 20  1  0  0  0  0
 19 23  1  6  0  0  0
 20 24  1  6  0  0  0
 21 28  1  1  0  0  0
 22 40  1  1  0  0  0
 23  8  1  0  0  0  0
 23 26  1  6  0  0  0
 24 27  1  6  0  0  0
 25  9  1  0  0  0  0
 28 33  1  0  0  0  0
 30 29  1  0  0  0  0
 31 34  1  0  0  0  0
 31 37  2  0  0  0  0
 32 35  1  0  0  0  0
 32 38  2  0  0  0  0
 33 36  1  0  0  0  0
 33 39  2  0  0  0  0
M  CHG  6  31   1  32   1  33   1  34  -1  35  -1  36  -1
M  END
>  <rmsd>
1.28620303

$$$$
ZINC68581935
 OpenBabel03282117253D

 39 41  0  0  0  0  0  0  0  0999 V2000
   83.6450  127.2399  134.1083 C   0  0  0  0  0  0  0  0  0  0  0  0
   86.2592  128.5455  131.0067 C   0  0  0  0  0  0  0  0  0  0  0  0
   82.8559  127.9926  134.9778 C   0  0  0  0  0  0  0  0  0  0  0  0
   87.1662  129.1938  130.1684 C   0  0  0  0  0  0  0  0  0  0  0  0
   86.3780  123.0480  133.5735 C   0  0  0  0  0  0  0  0  0  0  0  0
   86.7339  121.7496  133.9384 C   0  0  0  0  0  0  0  0  0  0  0  0
   85.3913  128.9033  134.2534 C   0  0  0  0  0  0  0  0  0  0  0  0
   88.0759  127.3214  132.0256 C   0  0  0  0  0  0  0  0  0  0  0  0
   87.8181  121.4462  131.8007 C   0  0  0  0  0  0  0  0  0  0  0  0
   84.9128  127.6952  133.7460 C   0  0  0  0  0  0  0  0  0  0  0  0
   86.7140  127.6093  131.9353 C   0  0  0  0  0  0  0  0  0  0  0  0
   86.7421  123.5454  132.3223 C   0  0  0  0  0  0  0  0  0  0  0  0
   83.3343  129.2007  135.4851 C   0  0  0  0  0  0  0  0  0  0  0  0
   88.5281  128.9058  130.2586 C   0  0  0  0  0  0  0  0  0  0  0  0
   87.4541  120.9487  133.0520 C   0  0  0  0  0  0  0  0  0  0  0  0
   84.6021  129.6560  135.1230 C   0  0  0  0  0  0  0  0  0  0  0  0
   88.9829  127.9695  131.1871 C   0  0  0  0  0  0  0  0  0  0  0  0
   87.4621  122.7445  131.4359 C   0  0  0  0  0  0  0  0  0  0  0  0
   85.7353  126.9101  132.8391 C   0  0  0  0  0  0  0  0  0  0  0  0
   82.5870  129.7235  137.7935 C   0  0  0  0  0  0  0  0  0  0  0  0
   81.6054  130.9447  135.8457 C   0  0  0  0  0  0  0  0  0  0  0  0
   90.0267  130.8306  129.8010 C   0  0  0  0  0  0  0  0  0  0  0  0
   89.7660  129.0083  128.1098 C   0  0  0  0  0  0  0  0  0  0  0  0
   85.6145  125.5917  132.8146 N   0  0  0  0  0  0  0  0  0  0  0  0
   86.3711  124.8554  131.9787 N   0  0  0  0  0  0  0  0  0  0  0  0
   82.5150  129.9444  136.3643 N   0  0  0  0  0  0  0  0  0  0  0  0
   89.4263  129.5762  129.3978 N   0  0  0  0  0  0  0  0  0  0  0  0
   87.8161  119.6270  133.4244 N   0  3  0  0  0  0  0  0  0  0  0  0
   85.1141  130.8849  135.6260 N   0  3  0  0  0  0  0  0  0  0  0  0
   90.3668  127.6571  131.2997 N   0  3  0  0  0  0  0  0  0  0  0  0
   87.8461  123.2273  130.1536 N   0  3  0  0  0  0  0  0  0  0  0  0
   87.4783  119.1997  134.5547 O   0  5  0  0  0  0  0  0  0  0  0  0
   84.8959  131.9390  134.9842 O   0  5  0  0  0  0  0  0  0  0  0  0
   90.8357  126.7275  130.6021 O   0  5  0  0  0  0  0  0  0  0  0  0
   87.0691  123.0563  129.1852 O   0  5  0  0  0  0  0  0  0  0  0  0
   88.4635  118.9224  132.6127 O   0  0  0  0  0  0  0  0  0  0  0  0
   85.7672  130.8755  136.6956 O   0  0  0  0  0  0  0  0  0  0  0  0
   91.0743  128.3214  132.0927 O   0  0  0  0  0  0  0  0  0  0  0  0
   88.9494  123.8094  130.0316 O   0  0  0  0  0  0  0  0  0  0  0  0
  1 10  1  0  0  0  0
  1  3  2  0  0  0  0
  2 11  1  0  0  0  0
  2  4  2  0  0  0  0
  3 13  1  0  0  0  0
  4 14  1  0  0  0  0
  5 12  1  0  0  0  0
  5  6  2  0  0  0  0
  6 15  1  0  0  0  0
  7 16  1  0  0  0  0
  7 10  2  0  0  0  0
  8 17  1  0  0  0  0
  8 11  2  0  0  0  0
  9 18  1  0  0  0  0
  9 15  2  0  0  0  0
 10 19  1  0  0  0  0
 11 19  1  0  0  0  0
 12 25  1  0  0  0  0
 12 18  2  0  0  0  0
 13 26  1  0  0  0  0
 13 16  2  0  0  0  0
 14 27  1  0  0  0  0
 14 17  2  0  0  0  0
 15 28  1  0  0  0  0
 16 29  1  0  0  0  0
 17 30  1  0  0  0  0
 18 31  1  0  0  0  0
 19 24  2  0  0  0  0
 20 26  1  0  0  0  0
 21 26  1  0  0  0  0
 22 27  1  0  0  0  0
 23 27  1  0  0  0  0
 25 24  1  0  0  0  0
 28 32  1  0  0  0  0
 28 36  2  0  0  0  0
 29 33  1  0  0  0  0
 29 37  2  0  0  0  0
 30 34  1  0  0  0  0
 30 38  2  0  0  0  0
 31 35  1  0  0  0  0
 31 39  2  0  0  0  0
M  CHG  8  28   1  29   1  30   1  31   1  32  -1  33  -1  34  -1  35  -1
M  END
>  <rmsd>
1.23488569

$$$$
ZINC68584195
 OpenBabel03282117253D

 31 33  0  0  0  0  0  0  0  0999 V2000
   88.5147  128.4949  131.4638 C   0  0  0  0  0  0  0  0  0  0  0  0
   86.1089  128.3971  131.6632 C   0  0  0  0  0  0  0  0  0  0  0  0
   87.7371  123.6938  134.1922 C   0  0  0  0  0  0  0  0  0  0  0  0
   87.7895  122.3158  134.4018 C   0  0  0  0  0  0  0  0  0  0  0  0
   88.3872  128.9653  130.1569 C   0  0  0  0  0  0  0  0  0  0  0  0
   85.9815  128.8676  130.3563 C   0  0  0  0  0  0  0  0  0  0  0  0
   84.1774  128.3916  136.2913 C   0  0  0  0  0  0  0  0  0  0  0  0
   84.5464  130.7121  135.7601 C   0  0  0  0  0  0  0  0  0  0  0  0
   87.4321  121.9432  132.0416 C   0  0  0  0  0  0  0  0  0  0  0  0
   85.4348  128.1059  135.7784 C   0  0  0  0  0  0  0  0  0  0  0  0
   85.7945  130.3679  135.2608 C   0  0  0  0  0  0  0  0  0  0  0  0
   87.3755  128.2106  132.2169 C   0  0  0  0  0  0  0  0  0  0  0  0
   83.7327  129.7101  136.2800 C   0  0  0  0  0  0  0  0  0  0  0  0
   87.5320  124.1965  132.9073 C   0  0  0  0  0  0  0  0  0  0  0  0
   87.6370  121.4405  133.3265 C   0  0  0  0  0  0  0  0  0  0  0  0
   87.3795  123.3212  131.8320 C   0  0  0  0  0  0  0  0  0  0  0  0
   87.1207  129.1518  129.6031 C   0  0  0  0  0  0  0  0  0  0  0  0
   87.5083  127.7206  133.5797 C   0  0  0  0  0  0  0  0  0  0  0  0
   81.2947  129.9762  135.7583 C   0  0  0  0  0  0  0  0  0  0  0  0
   82.3860  130.0474  136.8236 C   0  0  0  0  0  0  0  0  0  0  0  0
   87.5617  128.7474  134.7307 C   0  0  0  0  0  0  0  0  0  0  0  0
   87.5566  126.4189  133.7751 N   0  0  0  0  0  0  0  0  0  0  0  0
   86.1980  129.0901  135.2840 N   0  3  0  0  0  0  0  0  0  0  0  0
   87.4826  125.5875  132.7228 N   0  0  0  0  0  0  0  0  0  0  0  0
   87.6906  120.0378  133.5409 N   0  3  0  0  0  0  0  0  0  0  0  0
   87.1693  123.8075  130.5113 N   0  3  0  0  0  0  0  0  0  0  0  0
   87.8759  119.6072  134.7049 O   0  5  0  0  0  0  0  0  0  0  0  0
   85.9952  123.9988  130.1168 O   0  5  0  0  0  0  0  0  0  0  0  0
   87.5508  119.2671  132.5606 O   0  0  0  0  0  0  0  0  0  0  0  0
   88.1647  124.0303  129.7830 O   0  0  0  0  0  0  0  0  0  0  0  0
   86.9311  129.8525  127.6565 I   0  0  0  0  0  0  0  0  0  0  0  0
  1 12  1  0  0  0  0
  1  5  2  0  0  0  0
  2  6  1  0  0  0  0
  2 12  2  0  0  0  0
  3 14  1  0  0  0  0
  3  4  2  0  0  0  0
  4 15  1  0  0  0  0
  5 17  1  0  0  0  0
  6 17  2  0  0  0  0
  7 13  1  0  0  0  0
  7 10  2  0  0  0  0
  8 11  1  0  0  0  0
  8 13  2  0  0  0  0
  9 16  1  0  0  0  0
  9 15  2  0  0  0  0
 10 23  1  0  0  0  0
 11 23  2  0  0  0  0
 12 18  1  0  0  0  0
 14 24  1  0  0  0  0
 14 16  2  0  0  0  0
 15 25  1  0  0  0  0
 16 26  1  0  0  0  0
 17 31  1  0  0  0  0
 18 22  2  0  0  0  0
 19 20  1  0  0  0  0
 20 13  1  0  0  0  0
 21 18  1  0  0  0  0
 21 23  1  0  0  0  0
 24 22  1  0  0  0  0
 25 27  1  0  0  0  0
 25 29  2  0  0  0  0
 26 28  1  0  0  0  0
 26 30  2  0  0  0  0
M  CHG  5  23   1  25   1  26   1  27  -1  28  -1
M  END
>  <rmsd>
1.05610025

$$$$
ZINC68584183
 OpenBabel03282117253D

 31 33  0  0  0  0  0  0  0  0999 V2000
   88.7430  128.7059  131.5441 C   0  0  0  0  0  0  0  0  0  0  0  0
   86.3328  128.7728  131.3918 C   0  0  0  0  0  0  0  0  0  0  0  0
   87.2428  124.1181  134.3370 C   0  0  0  0  0  0  0  0  0  0  0  0
   87.1667  122.7529  134.6125 C   0  0  0  0  0  0  0  0  0  0  0  0
   88.8384  129.1125  130.2132 C   0  0  0  0  0  0  0  0  0  0  0  0
   86.4281  129.1794  130.0609 C   0  0  0  0  0  0  0  0  0  0  0  0
   83.4178  130.4810  135.5504 C   0  0  0  0  0  0  0  0  0  0  0  0
   87.1264  122.2773  132.2441 C   0  0  0  0  0  0  0  0  0  0  0  0
   85.6453  130.9506  134.8157 C   0  0  0  0  0  0  0  0  0  0  0  0
   85.0558  128.7467  135.3718 C   0  0  0  0  0  0  0  0  0  0  0  0
   87.4902  128.5359  132.1333 C   0  0  0  0  0  0  0  0  0  0  0  0
   84.3665  131.4000  135.1125 C   0  0  0  0  0  0  0  0  0  0  0  0
   83.7618  129.1391  135.6831 C   0  0  0  0  0  0  0  0  0  0  0  0
   87.2607  124.5630  133.0151 C   0  0  0  0  0  0  0  0  0  0  0  0
   87.1085  121.8325  133.5659 C   0  0  0  0  0  0  0  0  0  0  0  0
   87.2025  123.6426  131.9686 C   0  0  0  0  0  0  0  0  0  0  0  0
   87.6810  129.3493  129.4716 C   0  0  0  0  0  0  0  0  0  0  0  0
   87.3908  128.1125  133.5210 C   0  0  0  0  0  0  0  0  0  0  0  0
   84.0176  132.8397  134.9644 C   0  0  0  0  0  0  0  0  0  0  0  0
   82.7608  128.1410  136.1502 C   0  0  0  0  0  0  0  0  0  0  0  0
   87.3510  129.1943  134.6211 C   0  0  0  0  0  0  0  0  0  0  0  0
   87.3179  126.8228  133.7785 N   0  0  0  0  0  0  0  0  0  0  0  0
   85.9497  129.6527  134.9523 N   0  3  0  0  0  0  0  0  0  0  0  0
   87.3371  125.9423  132.7643 N   0  0  0  0  0  0  0  0  0  0  0  0
   87.0310  120.4428  133.8474 N   0  3  0  0  0  0  0  0  0  0  0  0
   87.2192  124.0695  130.6113 N   0  3  0  0  0  0  0  0  0  0  0  0
   87.0162  120.0646  135.0438 O   0  5  0  0  0  0  0  0  0  0  0  0
   86.1306  124.3137  130.0404 O   0  5  0  0  0  0  0  0  0  0  0  0
   86.9792  119.6309  132.8921 O   0  0  0  0  0  0  0  0  0  0  0  0
   88.3222  124.1888  130.0281 O   0  0  0  0  0  0  0  0  0  0  0  0
   87.8232  129.9549  127.4893 I   0  0  0  0  0  0  0  0  0  0  0  0
  1 11  1  0  0  0  0
  1  5  2  0  0  0  0
  2  6  1  0  0  0  0
  2 11  2  0  0  0  0
  3 14  1  0  0  0  0
  3  4  2  0  0  0  0
  4 15  1  0  0  0  0
  5 17  1  0  0  0  0
  6 17  2  0  0  0  0
  7 13  1  0  0  0  0
  7 12  2  0  0  0  0
  8 16  1  0  0  0  0
  8 15  2  0  0  0  0
  9 12  1  0  0  0  0
  9 23  2  0  0  0  0
 10 23  1  0  0  0  0
 10 13  2  0  0  0  0
 11 18  1  0  0  0  0
 14 24  1  0  0  0  0
 14 16  2  0  0  0  0
 15 25  1  0  0  0  0
 16 26  1  0  0  0  0
 17 31  1  0  0  0  0
 18 22  2  0  0  0  0
 19 12  1  0  0  0  0
 20 13  1  0  0  0  0
 21 18  1  0  0  0  0
 21 23  1  0  0  0  0
 24 22  1  0  0  0  0
 25 27  1  0  0  0  0
 25 29  2  0  0  0  0
 26 28  1  0  0  0  0
 26 30  2  0  0  0  0
M  CHG  5  23   1  25   1  26   1  27  -1  28  -1
M  END
>  <rmsd>
1.13809478

$$$$
ZINC68584177
 OpenBabel03282117253D

 31 33  0  0  0  0  0  0  0  0999 V2000
   85.7844  128.3263  137.8001 C   0  0  0  0  0  0  0  0  0  0  0  0
   88.3083  128.6860  131.2738 C   0  0  0  0  0  0  0  0  0  0  0  0
   85.9141  128.6086  131.5878 C   0  0  0  0  0  0  0  0  0  0  0  0
   84.4906  128.7607  137.5287 C   0  0  0  0  0  0  0  0  0  0  0  0
   87.6451  124.0171  134.2504 C   0  0  0  0  0  0  0  0  0  0  0  0
   87.7036  122.6498  134.5198 C   0  0  0  0  0  0  0  0  0  0  0  0
   88.1220  129.0974  129.9541 C   0  0  0  0  0  0  0  0  0  0  0  0
   85.7277  129.0200  130.2681 C   0  0  0  0  0  0  0  0  0  0  0  0
   87.2367  122.1724  132.1979 C   0  0  0  0  0  0  0  0  0  0  0  0
   86.7510  128.4465  136.8117 C   0  0  0  0  0  0  0  0  0  0  0  0
   85.1950  129.3990  135.3335 C   0  0  0  0  0  0  0  0  0  0  0  0
   87.2044  128.4415  132.0906 C   0  0  0  0  0  0  0  0  0  0  0  0
   84.1881  129.3034  136.2835 C   0  0  0  0  0  0  0  0  0  0  0  0
   87.3823  124.4621  132.9547 C   0  0  0  0  0  0  0  0  0  0  0  0
   87.4995  121.7274  133.4935 C   0  0  0  0  0  0  0  0  0  0  0  0
   87.1781  123.5397  131.9285 C   0  0  0  0  0  0  0  0  0  0  0  0
   86.8317  129.2645  129.4512 C   0  0  0  0  0  0  0  0  0  0  0  0
   87.3987  128.0130  133.4667 C   0  0  0  0  0  0  0  0  0  0  0  0
   81.9386  128.6724  135.3735 C   0  0  0  0  0  0  0  0  0  0  0  0
   82.8098  129.7737  135.9748 C   0  0  0  0  0  0  0  0  0  0  0  0
   87.5077  129.0907  134.5661 C   0  0  0  0  0  0  0  0  0  0  0  0
   87.4525  126.7214  133.7186 N   0  0  0  0  0  0  0  0  0  0  0  0
   86.4325  128.9730  135.6213 N   0  3  0  0  0  0  0  0  0  0  0  0
   87.3280  125.8434  132.7097 N   0  0  0  0  0  0  0  0  0  0  0  0
   87.5593  120.3356  133.7688 N   0  3  0  0  0  0  0  0  0  0  0  0
   86.9085  123.9667  130.5981 N   0  3  0  0  0  0  0  0  0  0  0  0
   87.7970  119.9573  134.9413 O   0  5  0  0  0  0  0  0  0  0  0  0
   85.7179  124.1453  130.2497 O   0  5  0  0  0  0  0  0  0  0  0  0
   87.3725  119.5219  132.8320 O   0  0  0  0  0  0  0  0  0  0  0  0
   87.8698  124.1516  129.8155 O   0  0  0  0  0  0  0  0  0  0  0  0
   86.5543  129.8772  127.4855 I   0  0  0  0  0  0  0  0  0  0  0  0
  1 10  1  0  0  0  0
  1  4  2  0  0  0  0
  2 12  1  0  0  0  0
  2  7  2  0  0  0  0
  3  8  1  0  0  0  0
  3 12  2  0  0  0  0
  4 13  1  0  0  0  0
  5 14  1  0  0  0  0
  5  6  2  0  0  0  0
  6 15  1  0  0  0  0
  7 17  1  0  0  0  0
  8 17  2  0  0  0  0
  9 16  1  0  0  0  0
  9 15  2  0  0  0  0
 10 23  2  0  0  0  0
 11 23  1  0  0  0  0
 11 13  2  0  0  0  0
 12 18  1  0  0  0  0
 14 24  1  0  0  0  0
 14 16  2  0  0  0  0
 15 25  1  0  0  0  0
 16 26  1  0  0  0  0
 17 31  1  0  0  0  0
 18 22  2  0  0  0  0
 19 20  1  0  0  0  0
 20 13  1  0  0  0  0
 21 18  1  0  0  0  0
 21 23  1  0  0  0  0
 24 22  1  0  0  0  0
 25 27  1  0  0  0  0
 25 29  2  0  0  0  0
 26 28  1  0  0  0  0
 26 30  2  0  0  0  0
M  CHG  5  23   1  25   1  26   1  27  -1  28  -1
M  END
>  <rmsd>
1.07680547

$$$$
ZINC68584202
 OpenBabel03282117253D

 31 33  0  0  0  0  0  0  0  0999 V2000
   85.2702  131.7451  135.3075 C   0  0  0  0  0  0  0  0  0  0  0  0
   88.3168  128.6007  131.7850 C   0  0  0  0  0  0  0  0  0  0  0  0
   85.9169  128.4874  132.0396 C   0  0  0  0  0  0  0  0  0  0  0  0
   84.0119  131.1769  135.4817 C   0  0  0  0  0  0  0  0  0  0  0  0
   87.6174  123.6911  134.3357 C   0  0  0  0  0  0  0  0  0  0  0  0
   87.6779  122.3060  134.4882 C   0  0  0  0  0  0  0  0  0  0  0  0
   88.1561  129.1230  130.5017 C   0  0  0  0  0  0  0  0  0  0  0  0
   85.7562  129.0098  130.7562 C   0  0  0  0  0  0  0  0  0  0  0  0
   87.2630  122.0277  132.1244 C   0  0  0  0  0  0  0  0  0  0  0  0
   86.3696  130.9082  135.1804 C   0  0  0  0  0  0  0  0  0  0  0  0
   87.1973  128.2827  132.5539 C   0  0  0  0  0  0  0  0  0  0  0  0
   83.8760  129.7926  135.5255 C   0  0  0  0  0  0  0  0  0  0  0  0
   87.3795  124.2446  133.0776 C   0  0  0  0  0  0  0  0  0  0  0  0
   87.5008  121.4742  133.3824 C   0  0  0  0  0  0  0  0  0  0  0  0
   87.2023  123.4128  131.9719 C   0  0  0  0  0  0  0  0  0  0  0  0
   86.8758  129.3277  129.9872 C   0  0  0  0  0  0  0  0  0  0  0  0
   85.0108  129.0051  135.3928 C   0  0  0  0  0  0  0  0  0  0  0  0
   87.3648  127.7386  133.8921 C   0  0  0  0  0  0  0  0  0  0  0  0
   82.5248  129.1903  135.7118 C   0  0  0  0  0  0  0  0  0  0  0  0
   84.9227  127.5156  135.4321 C   0  0  0  0  0  0  0  0  0  0  0  0
   87.4445  128.7183  135.0819 C   0  0  0  0  0  0  0  0  0  0  0  0
   87.4207  126.4303  134.0336 N   0  0  0  0  0  0  0  0  0  0  0  0
   86.2103  129.5784  135.2262 N   0  3  0  0  0  0  0  0  0  0  0  0
   87.3225  125.6417  132.9506 N   0  0  0  0  0  0  0  0  0  0  0  0
   87.5626  120.0642  133.5387 N   0  3  0  0  0  0  0  0  0  0  0  0
   86.9584  123.9513  130.6775 N   0  3  0  0  0  0  0  0  0  0  0  0
   87.7777  119.5876  134.6794 O   0  5  0  0  0  0  0  0  0  0  0  0
   85.7745  124.1546  130.3201 O   0  5  0  0  0  0  0  0  0  0  0  0
   87.4004  119.3332  132.5318 O   0  0  0  0  0  0  0  0  0  0  0  0
   87.9350  124.2064  129.9345 O   0  0  0  0  0  0  0  0  0  0  0  0
   86.6366  130.1057  128.0758 I   0  0  0  0  0  0  0  0  0  0  0  0
  1 10  1  0  0  0  0
  1  4  2  0  0  0  0
  2 11  1  0  0  0  0
  2  7  2  0  0  0  0
  3  8  1  0  0  0  0
  3 11  2  0  0  0  0
  4 12  1  0  0  0  0
  5 13  1  0  0  0  0
  5  6  2  0  0  0  0
  6 14  1  0  0  0  0
  7 16  1  0  0  0  0
  8 16  2  0  0  0  0
  9 15  1  0  0  0  0
  9 14  2  0  0  0  0
 10 23  2  0  0  0  0
 11 18  1  0  0  0  0
 12 17  2  0  0  0  0
 13 24  1  0  0  0  0
 13 15  2  0  0  0  0
 14 25  1  0  0  0  0
 15 26  1  0  0  0  0
 16 31  1  0  0  0  0
 17 23  1  0  0  0  0
 18 22  2  0  0  0  0
 19 12  1  0  0  0  0
 20 17  1  0  0  0  0
 21 18  1  0  0  0  0
 21 23  1  0  0  0  0
 24 22  1  0  0  0  0
 25 27  1  0  0  0  0
 25 29  2  0  0  0  0
 26 28  1  0  0  0  0
 26 30  2  0  0  0  0
M  CHG  5  23   1  25   1  26   1  27  -1  28  -1
M  END
>  <rmsd>
0.819680393

$$$$
ZINC16957719
 OpenBabel03282117253D

 38 39  0  0  0  0  0  0  0  0999 V2000
   88.0394  123.1070  134.2772 C   0  0  0  0  0  0  0  0  0  0  0  0
   88.3120  121.7400  134.2261 C   0  0  0  0  0  0  0  0  0  0  0  0
   92.8393  128.2416  129.8569 C   0  0  0  0  0  0  0  0  0  0  0  0
   90.6640  128.5266  128.8716 C   0  0  0  0  0  0  0  0  0  0  0  0
   87.3641  121.6342  132.0063 C   0  0  0  0  0  0  0  0  0  0  0  0
   93.3769  128.7535  128.6871 C   0  0  0  0  0  0  0  0  0  0  0  0
   91.2988  129.0258  127.7458 C   0  0  0  0  0  0  0  0  0  0  0  0
   91.4561  128.1293  129.9430 C   0  0  0  0  0  0  0  0  0  0  0  0
   87.4291  123.7376  133.1929 C   0  0  0  0  0  0  0  0  0  0  0  0
   87.9743  121.0035  133.0907 C   0  0  0  0  0  0  0  0  0  0  0  0
   87.0915  123.0012  132.0574 C   0  0  0  0  0  0  0  0  0  0  0  0
   90.8268  127.5866  131.1748 C   0  0  0  0  0  0  0  0  0  0  0  0
   87.7022  127.9572  132.7659 C   0  0  0  0  0  0  0  0  0  0  0  0
   87.4428  125.9838  134.3326 C   0  0  0  0  0  0  0  0  0  0  0  0
   86.9335  128.9256  131.8948 C   0  0  0  0  0  0  0  0  0  0  0  0
   81.5429  130.9178  135.2212 C   0  0  0  0  0  0  0  0  0  0  0  0
   89.5975  133.2116  134.5357 C   0  0  0  0  0  0  0  0  0  0  0  0
   82.5587  129.9176  135.7497 C   0  0  0  0  0  0  0  0  0  0  0  0
   88.5704  132.5923  135.4702 C   0  0  0  0  0  0  0  0  0  0  0  0
   83.9484  130.1683  135.1657 C   0  0  0  0  0  0  0  0  0  0  0  0
   87.9124  131.3633  134.8442 C   0  0  0  0  0  0  0  0  0  0  0  0
   84.9632  129.1848  135.7291 C   0  0  0  0  0  0  0  0  0  0  0  0
   86.9134  130.7313  135.8022 C   0  0  0  0  0  0  0  0  0  0  0  0
   87.2459  128.3358  135.2093 C   0  0  0  0  0  0  0  0  0  0  0  0
   86.9942  127.4150  134.0128 C   0  0  1  0  0  0  0  0  0  0  0  0
   92.6396  129.1499  127.6255 N   0  0  0  0  0  0  0  0  0  0  0  0
   88.9121  127.5436  132.5310 N   0  0  0  0  0  0  0  0  0  0  0  0
   87.1643  125.1252  133.2722 N   0  0  0  0  0  0  0  0  0  0  0  0
   89.5399  128.0204  131.4333 N   0  0  0  0  0  0  0  0  0  0  0  0
   88.2547  119.6129  133.0382 N   0  3  0  0  0  0  0  0  0  0  0  0
   86.4678  123.6192  130.9373 N   0  3  0  0  0  0  0  0  0  0  0  0
   86.3248  129.4992  135.1606 N   0  3  0  0  0  0  0  0  0  0  0  0
   88.8065  119.0661  134.0238 O   0  5  0  0  0  0  0  0  0  0  0  0
   85.2164  123.6690  130.8932 O   0  5  0  0  0  0  0  0  0  0  0  0
   91.4533  126.7922  131.8718 O   0  0  0  0  0  0  0  0  0  0  0  0
   87.9612  125.6936  135.4065 O   0  0  0  0  0  0  0  0  0  0  0  0
   87.9428  118.9678  132.0080 O   0  0  0  0  0  0  0  0  0  0  0  0
   87.1893  124.0949  130.0297 O   0  0  0  0  0  0  0  0  0  0  0  0
  1  9  1  0  0  0  0
  1  2  2  0  0  0  0
  2 10  1  0  0  0  0
  3  8  1  0  0  0  0
  3  6  2  0  0  0  0
  4  7  1  0  0  0  0
  4  8  2  0  0  0  0
  5 11  1  0  0  0  0
  5 10  2  0  0  0  0
  6 26  1  0  0  0  0
  7 26  2  0  0  0  0
  8 12  1  0  0  0  0
  9 28  1  0  0  0  0
  9 11  2  0  0  0  0
 10 30  1  0  0  0  0
 11 31  1  0  0  0  0
 12 29  1  0  0  0  0
 12 35  2  0  0  0  0
 13 27  2  0  0  0  0
 14 28  1  0  0  0  0
 14 36  2  0  0  0  0
 15 13  1  0  0  0  0
 16 18  1  0  0  0  0
 17 19  1  0  0  0  0
 18 20  1  0  0  0  0
 19 21  1  0  0  0  0
 20 22  1  0  0  0  0
 21 23  1  0  0  0  0
 22 32  1  0  0  0  0
 23 32  1  0  0  0  0
 24 32  1  0  0  0  0
 25 24  1  1  0  0  0
 25 13  1  0  0  0  0
 25 14  1  0  0  0  0
 29 27  1  0  0  0  0
 30 33  1  0  0  0  0
 30 37  2  0  0  0  0
 31 34  1  0  0  0  0
 31 38  2  0  0  0  0
M  CHG  5  30   1  31   1  32   1  33  -1  34  -1
M  END
>  <rmsd>
1.131037

$$$$
ZINC16957719
 OpenBabel03282117253D

 38 39  0  0  0  0  0  0  0  0999 V2000
   87.5761  123.2014  134.4432 C   0  0  0  0  0  0  0  0  0  0  0  0
   87.8642  121.8371  134.4094 C   0  0  0  0  0  0  0  0  0  0  0  0
   93.0111  128.4542  131.0065 C   0  0  0  0  0  0  0  0  0  0  0  0
   91.0306  128.7522  129.6750 C   0  0  0  0  0  0  0  0  0  0  0  0
   87.3045  121.7773  132.0598 C   0  0  0  0  0  0  0  0  0  0  0  0
   93.7340  128.9945  129.9553 C   0  0  0  0  0  0  0  0  0  0  0  0
   91.8420  129.2793  128.6833 C   0  0  0  0  0  0  0  0  0  0  0  0
   91.6341  128.3342  130.8558 C   0  0  0  0  0  0  0  0  0  0  0  0
   87.1522  123.8537  133.2854 C   0  0  0  0  0  0  0  0  0  0  0  0
   87.7284  121.1250  133.2177 C   0  0  0  0  0  0  0  0  0  0  0  0
   87.0164  123.1417  132.0937 C   0  0  0  0  0  0  0  0  0  0  0  0
   90.8107  127.7613  131.9520 C   0  0  0  0  0  0  0  0  0  0  0  0
   87.4599  128.0830  133.0013 C   0  0  0  0  0  0  0  0  0  0  0  0
   86.9561  126.0737  134.4591 C   0  0  0  0  0  0  0  0  0  0  0  0
   86.8413  129.0675  132.0341 C   0  0  0  0  0  0  0  0  0  0  0  0
   80.9520  130.9619  134.4465 C   0  0  0  0  0  0  0  0  0  0  0  0
   88.9886  133.3040  135.1777 C   0  0  0  0  0  0  0  0  0  0  0  0
   81.8722  129.9543  135.1170 C   0  0  0  0  0  0  0  0  0  0  0  0
   87.8238  132.6596  135.9122 C   0  0  0  0  0  0  0  0  0  0  0  0
   83.3383  130.2239  134.7810 C   0  0  0  0  0  0  0  0  0  0  0  0
   87.2902  131.4423  135.1580 C   0  0  0  0  0  0  0  0  0  0  0  0
   84.2515  129.2321  135.4862 C   0  0  0  0  0  0  0  0  0  0  0  0
   86.1493  130.7848  135.9201 C   0  0  0  0  0  0  0  0  0  0  0  0
   86.5958  128.4046  135.3404 C   0  0  0  0  0  0  0  0  0  0  0  0
   86.5564  127.5099  134.0991 C   0  0  1  0  0  0  0  0  0  0  0  0
   93.1830  129.4117  128.7934 N   0  0  0  0  0  0  0  0  0  0  0  0
   88.6954  127.6798  132.9648 N   0  0  0  0  0  0  0  0  0  0  0  0
   86.8669  125.2381  133.3487 N   0  0  0  0  0  0  0  0  0  0  0  0
   89.4953  128.1838  131.9991 N   0  0  0  0  0  0  0  0  0  0  0  0
   88.0245  119.7370  133.1834 N   0  3  0  0  0  0  0  0  0  0  0  0
   86.5854  123.7822  130.8980 N   0  3  0  0  0  0  0  0  0  0  0  0
   85.6868  129.5649  135.1621 N   0  3  0  0  0  0  0  0  0  0  0  0
   88.4068  119.1705  134.2359 O   0  5  0  0  0  0  0  0  0  0  0  0
   85.3590  123.8278  130.6447 O   0  5  0  0  0  0  0  0  0  0  0  0
   91.3172  126.9541  132.7274 O   0  0  0  0  0  0  0  0  0  0  0  0
   87.2884  125.7616  135.5985 O   0  0  0  0  0  0  0  0  0  0  0  0
   87.8957  119.1140  132.1018 O   0  0  0  0  0  0  0  0  0  0  0  0
   87.4456  124.2812  130.1354 O   0  0  0  0  0  0  0  0  0  0  0  0
  1  9  1  0  0  0  0
  1  2  2  0  0  0  0
  2 10  1  0  0  0  0
  3  8  1  0  0  0  0
  3  6  2  0  0  0  0
  4  7  1  0  0  0  0
  4  8  2  0  0  0  0
  5 11  1  0  0  0  0
  5 10  2  0  0  0  0
  6 26  1  0  0  0  0
  7 26  2  0  0  0  0
  8 12  1  0  0  0  0
  9 28  1  0  0  0  0
  9 11  2  0  0  0  0
 10 30  1  0  0  0  0
 11 31  1  0  0  0  0
 12 29  1  0  0  0  0
 12 35  2  0  0  0  0
 13 27  2  0  0  0  0
 14 28  1  0  0  0  0
 14 36  2  0  0  0  0
 15 13  1  0  0  0  0
 16 18  1  0  0  0  0
 17 19  1  0  0  0  0
 18 20  1  0  0  0  0
 19 21  1  0  0  0  0
 20 22  1  0  0  0  0
 21 23  1  0  0  0  0
 22 32  1  0  0  0  0
 23 32  1  0  0  0  0
 24 32  1  0  0  0  0
 25 24  1  1  0  0  0
 25 13  1  0  0  0  0
 25 14  1  0  0  0  0
 29 27  1  0  0  0  0
 30 33  1  0  0  0  0
 30 37  2  0  0  0  0
 31 34  1  0  0  0  0
 31 38  2  0  0  0  0
M  CHG  5  30   1  31   1  32   1  33  -1  34  -1
M  END
>  <rmsd>
1.06620073

$$$$
ZINC16957723
 OpenBabel03282117253D

 37 37  0  0  0  0  0  0  0  0999 V2000
   86.6478  122.9388  134.2870 C   0  0  0  0  0  0  0  0  0  0  0  0
   86.9030  121.5697  134.2094 C   0  0  0  0  0  0  0  0  0  0  0  0
   87.8887  121.8773  132.0251 C   0  0  0  0  0  0  0  0  0  0  0  0
   87.0129  123.7772  133.2337 C   0  0  0  0  0  0  0  0  0  0  0  0
   87.5235  121.0390  133.0785 C   0  0  0  0  0  0  0  0  0  0  0  0
   87.6333  123.2464  132.1028 C   0  0  0  0  0  0  0  0  0  0  0  0
   85.2500  127.6112  132.8238 C   0  0  0  0  0  0  0  0  0  0  0  0
   81.9775  127.0770  131.6186 C   0  0  0  0  0  0  0  0  0  0  0  0
   86.1334  125.8299  134.3985 C   0  0  0  0  0  0  0  0  0  0  0  0
   85.9754  128.2890  131.6818 C   0  0  0  0  0  0  0  0  0  0  0  0
   80.6836  130.8813  135.3970 C   0  0  0  0  0  0  0  0  0  0  0  0
   88.5456  133.2728  133.8212 C   0  0  0  0  0  0  0  0  0  0  0  0
   81.8431  129.8292  130.5764 C   0  0  0  0  0  0  0  0  0  0  0  0
   80.1344  129.0961  128.9272 C   0  0  0  0  0  0  0  0  0  0  0  0
   79.6766  128.8989  131.3620 C   0  0  0  0  0  0  0  0  0  0  0  0
   81.3519  127.4101  130.2877 C   0  0  0  0  0  0  0  0  0  0  0  0
   82.0564  130.9744  136.0436 C   0  0  0  0  0  0  0  0  0  0  0  0
   88.4026  131.9791  134.6069 C   0  0  0  0  0  0  0  0  0  0  0  0
   83.0995  130.1767  135.2620 C   0  0  0  0  0  0  0  0  0  0  0  0
   86.9911  131.4054  134.4900 C   0  0  0  0  0  0  0  0  0  0  0  0
   84.4755  130.3069  135.8977 C   0  0  0  0  0  0  0  0  0  0  0  0
   86.8704  130.0930  135.2500 C   0  0  0  0  0  0  0  0  0  0  0  0
   85.4091  128.0772  135.2987 C   0  0  0  0  0  0  0  0  0  0  0  0
   86.0282  127.3319  134.1142 C   0  0  2  0  0  0  0  0  0  0  0  0
   84.0054  127.2379  132.7964 N   0  0  0  0  0  0  0  0  0  0  0  0
   86.7418  125.1618  133.3393 N   0  0  0  0  0  0  0  0  0  0  0  0
   83.3032  127.4706  131.6670 N   0  0  0  0  0  0  0  0  0  0  0  0
   87.7856  119.6458  133.0016 N   0  3  0  0  0  0  0  0  0  0  0  0
   88.0160  124.0790  131.0136 N   0  3  0  0  0  0  0  0  0  0  0  0
   85.4775  129.5429  135.0684 N   0  3  0  0  0  0  0  0  0  0  0  0
   80.7670  128.7723  130.2884 N   0  3  0  0  0  0  0  0  0  0  0  0
   87.4510  118.9100  133.9616 O   0  5  0  0  0  0  0  0  0  0  0  0
   87.1966  124.2760  130.0861 O   0  5  0  0  0  0  0  0  0  0  0  0
   81.3681  126.5228  132.5296 O   0  0  0  0  0  0  0  0  0  0  0  0
   85.7129  125.3391  135.4419 O   0  0  0  0  0  0  0  0  0  0  0  0
   88.3442  119.1876  131.9755 O   0  0  0  0  0  0  0  0  0  0  0  0
   89.1604  124.5897  131.0158 O   0  0  0  0  0  0  0  0  0  0  0  0
  1  4  1  0  0  0  0
  1  2  2  0  0  0  0
  2  5  1  0  0  0  0
  3  6  1  0  0  0  0
  3  5  2  0  0  0  0
  4 26  1  0  0  0  0
  4  6  2  0  0  0  0
  5 28  1  0  0  0  0
  6 29  1  0  0  0  0
  7 25  2  0  0  0  0
  8 27  1  0  0  0  0
  8 34  2  0  0  0  0
  9 26  1  0  0  0  0
  9 35  2  0  0  0  0
 10  7  1  0  0  0  0
 11 17  1  0  0  0  0
 12 18  1  0  0  0  0
 13 31  1  0  0  0  0
 14 31  1  0  0  0  0
 15 31  1  0  0  0  0
 16  8  1  0  0  0  0
 16 31  1  0  0  0  0
 17 19  1  0  0  0  0
 18 20  1  0  0  0  0
 19 21  1  0  0  0  0
 20 22  1  0  0  0  0
 21 30  1  0  0  0  0
 22 30  1  0  0  0  0
 23 30  1  0  0  0  0
 24 23  1  1  0  0  0
 24  7  1  0  0  0  0
 24  9  1  0  0  0  0
 27 25  1  0  0  0  0
 28 32  1  0  0  0  0
 28 36  2  0  0  0  0
 29 33  1  0  0  0  0
 29 37  2  0  0  0  0
M  CHG  6  28   1  29   1  30   1  31   1  32  -1  33  -1
M  END
>  <rmsd>
1.09216571

$$$$
ZINC16957723
 OpenBabel03282117253D

 37 37  0  0  0  0  0  0  0  0999 V2000
   86.6477  122.9386  134.2869 C   0  0  0  0  0  0  0  0  0  0  0  0
   86.9028  121.5696  134.2093 C   0  0  0  0  0  0  0  0  0  0  0  0
   87.8885  121.8772  132.0250 C   0  0  0  0  0  0  0  0  0  0  0  0
   87.0128  123.7771  133.2336 C   0  0  0  0  0  0  0  0  0  0  0  0
   87.5234  121.0389  133.0784 C   0  0  0  0  0  0  0  0  0  0  0  0
   87.6332  123.2463  132.1027 C   0  0  0  0  0  0  0  0  0  0  0  0
   85.2499  127.6111  132.8238 C   0  0  0  0  0  0  0  0  0  0  0  0
   81.9774  127.0768  131.6185 C   0  0  0  0  0  0  0  0  0  0  0  0
   86.1332  125.8298  134.3985 C   0  0  0  0  0  0  0  0  0  0  0  0
   85.9752  128.2889  131.6817 C   0  0  0  0  0  0  0  0  0  0  0  0
   80.6834  130.8812  135.3969 C   0  0  0  0  0  0  0  0  0  0  0  0
   88.5454  133.2727  133.8211 C   0  0  0  0  0  0  0  0  0  0  0  0
   80.7975  125.0243  129.8652 C   0  0  0  0  0  0  0  0  0  0  0  0
   80.8441  126.6423  127.9792 C   0  0  0  0  0  0  0  0  0  0  0  0
   82.9639  125.9547  129.0794 C   0  0  0  0  0  0  0  0  0  0  0  0
   81.3518  127.4100  130.2876 C   0  0  0  0  0  0  0  0  0  0  0  0
   82.0563  130.9743  136.0436 C   0  0  0  0  0  0  0  0  0  0  0  0
   88.4025  131.9790  134.6068 C   0  0  0  0  0  0  0  0  0  0  0  0
   83.0993  130.1766  135.2619 C   0  0  0  0  0  0  0  0  0  0  0  0
   86.9910  131.4052  134.4899 C   0  0  0  0  0  0  0  0  0  0  0  0
   84.4754  130.3068  135.8977 C   0  0  0  0  0  0  0  0  0  0  0  0
   86.8702  130.0929  135.2500 C   0  0  0  0  0  0  0  0  0  0  0  0
   85.4090  128.0771  135.2986 C   0  0  0  0  0  0  0  0  0  0  0  0
   86.0281  127.3317  134.1141 C   0  0  2  0  0  0  0  0  0  0  0  0
   84.0052  127.2377  132.7963 N   0  0  0  0  0  0  0  0  0  0  0  0
   86.7417  125.1617  133.3392 N   0  0  0  0  0  0  0  0  0  0  0  0
   83.3031  127.4705  131.6669 N   0  0  0  0  0  0  0  0  0  0  0  0
   87.7855  119.6457  133.0015 N   0  3  0  0  0  0  0  0  0  0  0  0
   88.0159  124.0788  131.0135 N   0  3  0  0  0  0  0  0  0  0  0  0
   85.4774  129.5427  135.0683 N   0  3  0  0  0  0  0  0  0  0  0  0
   81.4858  126.2877  129.3284 N   0  3  0  0  0  0  0  0  0  0  0  0
   87.4509  118.9099  133.9615 O   0  5  0  0  0  0  0  0  0  0  0  0
   87.1965  124.2758  130.0860 O   0  5  0  0  0  0  0  0  0  0  0  0
   81.3680  126.5226  132.5295 O   0  0  0  0  0  0  0  0  0  0  0  0
   85.7128  125.3389  135.4418 O   0  0  0  0  0  0  0  0  0  0  0  0
   88.3441  119.1874  131.9754 O   0  0  0  0  0  0  0  0  0  0  0  0
   89.1603  124.5896  131.0157 O   0  0  0  0  0  0  0  0  0  0  0  0
  1  4  1  0  0  0  0
  1  2  2  0  0  0  0
  2  5  1  0  0  0  0
  3  6  1  0  0  0  0
  3  5  2  0  0  0  0
  4 26  1  0  0  0  0
  4  6  2  0  0  0  0
  5 28  1  0  0  0  0
  6 29  1  0  0  0  0
  7 25  2  0  0  0  0
  8 27  1  0  0  0  0
  8 34  2  0  0  0  0
  9 26  1  0  0  0  0
  9 35  2  0  0  0  0
 10  7  1  0  0  0  0
 11 17  1  0  0  0  0
 12 18  1  0  0  0  0
 13 31  1  0  0  0  0
 14 31  1  0  0  0  0
 15 31  1  0  0  0  0
 16  8  1  0  0  0  0
 16 31  1  0  0  0  0
 17 19  1  0  0  0  0
 18 20  1  0  0  0  0
 19 21  1  0  0  0  0
 20 22  1  0  0  0  0
 21 30  1  0  0  0  0
 22 30  1  0  0  0  0
 23 30  1  0  0  0  0
 24 23  1  1  0  0  0
 24  7  1  0  0  0  0
 24  9  1  0  0  0  0
 27 25  1  0  0  0  0
 28 32  1  0  0  0  0
 28 36  2  0  0  0  0
 29 33  1  0  0  0  0
 29 37  2  0  0  0  0
M  CHG  6  28   1  29   1  30   1  31   1  32  -1  33  -1
M  END
>  <rmsd>
1.09216571

$$$$
ZINC59460506
 OpenBabel03282117253D

 37 40  0  0  0  0  0  0  0  0999 V2000
   86.0713  133.8777  133.0860 C   0  0  0  0  0  0  0  0  0  0  0  0
   85.0553  133.6768  132.1487 C   0  0  0  0  0  0  0  0  0  0  0  0
   86.1854  133.0551  134.2137 C   0  0  0  0  0  0  0  0  0  0  0  0
   84.1184  132.6496  132.3028 C   0  0  0  0  0  0  0  0  0  0  0  0
   86.2564  128.1774  133.5917 C   0  0  0  0  0  0  0  0  0  0  0  0
   86.5138  121.7058  134.1433 C   0  0  0  0  0  0  0  0  0  0  0  0
   86.8003  123.6526  132.7415 C   0  0  0  0  0  0  0  0  0  0  0  0
   88.9470  128.2491  134.3254 C   0  0  0  0  0  0  0  0  0  0  0  0
   87.6753  121.5149  132.0334 C   0  0  0  0  0  0  0  0  0  0  0  0
   86.6415  127.7749  134.8704 C   0  0  0  0  0  0  0  0  0  0  0  0
   86.3177  123.0674  133.9122 C   0  0  0  0  0  0  0  0  0  0  0  0
   87.2166  128.6156  132.6797 C   0  0  0  0  0  0  0  0  0  0  0  0
   87.9868  127.8109  135.2374 C   0  0  0  0  0  0  0  0  0  0  0  0
   88.5619  128.6515  133.0466 C   0  0  0  0  0  0  0  0  0  0  0  0
   85.2525  132.0183  134.3846 C   0  0  0  0  0  0  0  0  0  0  0  0
   84.2514  131.8429  133.4334 C   0  0  0  0  0  0  0  0  0  0  0  0
   87.1928  120.9296  133.2040 C   0  0  0  0  0  0  0  0  0  0  0  0
   87.4792  122.8764  131.8022 C   0  0  0  0  0  0  0  0  0  0  0  0
   84.1007  130.3526  135.0616 C   0  0  0  0  0  0  0  0  0  0  0  0
   85.5898  127.3078  135.8307 C   0  0  0  0  0  0  0  0  0  0  0  0
   85.5946  123.8946  134.9132 C   0  0  0  0  0  0  0  0  0  0  0  0
   86.7805  129.0417  131.3162 C   0  0  0  0  0  0  0  0  0  0  0  0
   88.4272  127.3844  136.5998 C   0  0  0  0  0  0  0  0  0  0  0  0
   89.6078  129.1183  132.0878 C   0  0  0  0  0  0  0  0  0  0  0  0
   84.9334  128.3449  136.7316 C   0  0  0  0  0  0  0  0  0  0  0  0
   85.1430  131.0834  135.3882 N   0  0  0  0  0  0  0  0  0  0  0  0
   85.2828  126.0421  135.8091 N   0  0  0  0  0  0  0  0  0  0  0  0
   83.5296  130.7708  133.8919 N   0  0  0  0  0  0  0  0  0  0  0  0
   85.9230  125.2370  134.9333 N   0  0  0  0  0  0  0  0  0  0  0  0
   87.3930  119.5437  133.4398 N   0  3  0  0  0  0  0  0  0  0  0  0
   87.9705  123.4724  130.6106 N   0  3  0  0  0  0  0  0  0  0  0  0
   86.9512  119.0372  134.4995 O   0  5  0  0  0  0  0  0  0  0  0  0
   87.7833  124.6987  130.4222 O   0  5  0  0  0  0  0  0  0  0  0  0
   84.7550  123.3672  135.6386 O   0  0  0  0  0  0  0  0  0  0  0  0
   88.0057  118.8633  132.5820 O   0  0  0  0  0  0  0  0  0  0  0  0
   88.5787  122.7565  129.7787 O   0  0  0  0  0  0  0  0  0  0  0  0
   83.4477  129.0147  135.9281 S   0  0  0  0  0  0  0  0  0  0  0  0
  1  2  1  0  0  0  0
  1  3  2  0  0  0  0
  2  4  2  0  0  0  0
  3 15  1  0  0  0  0
  4 16  1  0  0  0  0
  5 12  1  0  0  0  0
  5 10  2  0  0  0  0
  6 11  1  0  0  0  0
  6 17  2  0  0  0  0
  7 18  1  0  0  0  0
  7 11  2  0  0  0  0
  8 14  1  0  0  0  0
  8 13  2  0  0  0  0
  9 17  1  0  0  0  0
  9 18  2  0  0  0  0
 10 13  1  0  0  0  0
 10 20  1  0  0  0  0
 11 21  1  0  0  0  0
 12 14  2  0  0  0  0
 15 26  1  0  0  0  0
 15 16  2  0  0  0  0
 16 28  1  0  0  0  0
 17 30  1  0  0  0  0
 18 31  1  0  0  0  0
 19 28  1  0  0  0  0
 19 37  1  0  0  0  0
 19 26  2  0  0  0  0
 20 27  2  0  0  0  0
 21 29  1  0  0  0  0
 21 34  2  0  0  0  0
 22 12  1  0  0  0  0
 23 13  1  0  0  0  0
 24 14  1  0  0  0  0
 25 20  1  0  0  0  0
 25 37  1  0  0  0  0
 29 27  1  0  0  0  0
 30 32  1  0  0  0  0
 30 35  2  0  0  0  0
 31 33  1  0  0  0  0
 31 36  2  0  0  0  0
M  CHG  4  30   1  31   1  32  -1  33  -1
M  END
>  <rmsd>
1.07458425

$$$$
ZINC68584192
 OpenBabel03282117253D

 30 32  0  0  0  0  0  0  0  0999 V2000
   84.3669  131.4001  135.1128 C   0  0  0  0  0  0  0  0  0  0  0  0
   88.7423  128.7060  131.5438 C   0  0  0  0  0  0  0  0  0  0  0  0
   86.3320  128.7726  131.3922 C   0  0  0  0  0  0  0  0  0  0  0  0
   83.4181  130.4812  135.5507 C   0  0  0  0  0  0  0  0  0  0  0  0
   87.2432  124.1180  134.3371 C   0  0  0  0  0  0  0  0  0  0  0  0
   87.1673  122.7528  134.6126 C   0  0  0  0  0  0  0  0  0  0  0  0
   88.8373  129.1126  130.2129 C   0  0  0  0  0  0  0  0  0  0  0  0
   86.4269  129.1792  130.0613 C   0  0  0  0  0  0  0  0  0  0  0  0
   87.1264  122.2773  132.2442 C   0  0  0  0  0  0  0  0  0  0  0  0
   85.6457  130.9504  134.8162 C   0  0  0  0  0  0  0  0  0  0  0  0
   85.0559  128.7467  135.3722 C   0  0  0  0  0  0  0  0  0  0  0  0
   87.4897  128.5359  132.1334 C   0  0  0  0  0  0  0  0  0  0  0  0
   83.7618  129.1391  135.6834 C   0  0  0  0  0  0  0  0  0  0  0  0
   87.2607  124.5629  133.0152 C   0  0  0  0  0  0  0  0  0  0  0  0
   87.1089  121.8324  133.5661 C   0  0  0  0  0  0  0  0  0  0  0  0
   87.2023  123.6425  131.9687 C   0  0  0  0  0  0  0  0  0  0  0  0
   87.6796  129.3493  129.4716 C   0  0  0  0  0  0  0  0  0  0  0  0
   87.3906  128.1124  133.5211 C   0  0  0  0  0  0  0  0  0  0  0  0
   82.7604  128.1415  136.1502 C   0  0  0  0  0  0  0  0  0  0  0  0
   87.3511  129.1942  134.6212 C   0  0  0  0  0  0  0  0  0  0  0  0
   87.3180  126.8227  133.7786 N   0  0  0  0  0  0  0  0  0  0  0  0
   85.9498  129.6525  134.9528 N   0  3  0  0  0  0  0  0  0  0  0  0
   87.3369  125.9422  132.7644 N   0  0  0  0  0  0  0  0  0  0  0  0
   87.0316  120.4427  133.8475 N   0  3  0  0  0  0  0  0  0  0  0  0
   87.2186  124.0695  130.6114 N   0  3  0  0  0  0  0  0  0  0  0  0
   87.0171  120.0645  135.0439 O   0  5  0  0  0  0  0  0  0  0  0  0
   86.1298  124.3136  130.0408 O   0  5  0  0  0  0  0  0  0  0  0  0
   86.9796  119.6308  132.8922 O   0  0  0  0  0  0  0  0  0  0  0  0
   88.3214  124.1888  130.0279 O   0  0  0  0  0  0  0  0  0  0  0  0
   87.8213  129.9549  127.4893 I   0  0  0  0  0  0  0  0  0  0  0  0
  1 10  1  0  0  0  0
  1  4  2  0  0  0  0
  2 12  1  0  0  0  0
  2  7  2  0  0  0  0
  3  8  1  0  0  0  0
  3 12  2  0  0  0  0
  4 13  1  0  0  0  0
  5 14  1  0  0  0  0
  5  6  2  0  0  0  0
  6 15  1  0  0  0  0
  7 17  1  0  0  0  0
  8 17  2  0  0  0  0
  9 16  1  0  0  0  0
  9 15  2  0  0  0  0
 10 22  2  0  0  0  0
 11 22  1  0  0  0  0
 11 13  2  0  0  0  0
 12 18  1  0  0  0  0
 14 23  1  0  0  0  0
 14 16  2  0  0  0  0
 15 24  1  0  0  0  0
 16 25  1  0  0  0  0
 17 30  1  0  0  0  0
 18 21  2  0  0  0  0
 19 13  1  0  0  0  0
 20 18  1  0  0  0  0
 20 22  1  0  0  0  0
 23 21  1  0  0  0  0
 24 26  1  0  0  0  0
 24 28  2  0  0  0  0
 25 27  1  0  0  0  0
 25 29  2  0  0  0  0
M  CHG  5  22   1  24   1  25   1  26  -1  27  -1
M  END
>  <rmsd>
1.13788664

$$$$
ZINC68584174
 OpenBabel03282117253D

 30 32  0  0  0  0  0  0  0  0999 V2000
   88.2649  128.7666  131.0832 C   0  0  0  0  0  0  0  0  0  0  0  0
   85.9597  128.1377  131.4410 C   0  0  0  0  0  0  0  0  0  0  0  0
   87.5090  124.0521  134.1728 C   0  0  0  0  0  0  0  0  0  0  0  0
   87.2628  122.7089  134.4572 C   0  0  0  0  0  0  0  0  0  0  0  0
   87.9713  129.0887  129.7581 C   0  0  0  0  0  0  0  0  0  0  0  0
   85.6662  128.4597  130.1159 C   0  0  0  0  0  0  0  0  0  0  0  0
   84.0930  130.3565  135.4684 C   0  0  0  0  0  0  0  0  0  0  0  0
   84.3014  128.0634  136.1768 C   0  0  0  0  0  0  0  0  0  0  0  0
   87.5042  122.1686  132.1147 C   0  0  0  0  0  0  0  0  0  0  0  0
   85.3610  130.2675  134.9117 C   0  0  0  0  0  0  0  0  0  0  0  0
   85.5640  128.0325  135.6021 C   0  0  0  0  0  0  0  0  0  0  0  0
   87.2591  128.2911  131.9246 C   0  0  0  0  0  0  0  0  0  0  0  0
   83.5616  129.2400  136.1067 C   0  0  0  0  0  0  0  0  0  0  0  0
   87.7527  124.4535  132.8592 C   0  0  0  0  0  0  0  0  0  0  0  0
   87.2605  121.7672  133.4283 C   0  0  0  0  0  0  0  0  0  0  0  0
   87.7503  123.5118  131.8302 C   0  0  0  0  0  0  0  0  0  0  0  0
   86.6720  128.9353  129.2744 C   0  0  0  0  0  0  0  0  0  0  0  0
   87.5650  127.9558  133.3062 C   0  0  0  0  0  0  0  0  0  0  0  0
   82.2019  129.3055  136.7149 C   0  0  0  0  0  0  0  0  0  0  0  0
   87.4308  129.0569  134.3793 C   0  0  0  0  0  0  0  0  0  0  0  0
   87.9239  126.7198  133.5859 N   0  0  0  0  0  0  0  0  0  0  0  0
   86.0517  129.1221  134.9935 N   0  3  0  0  0  0  0  0  0  0  0  0
   87.9971  125.8114  132.5991 N   0  0  0  0  0  0  0  0  0  0  0  0
   87.0099  120.4000  133.7187 N   0  3  0  0  0  0  0  0  0  0  0  0
   87.9959  123.8945  130.4820 N   0  3  0  0  0  0  0  0  0  0  0  0
   86.7930  120.0609  134.9072 O   0  5  0  0  0  0  0  0  0  0  0  0
   87.0256  124.2230  129.7599 O   0  5  0  0  0  0  0  0  0  0  0  0
   87.0116  119.5684  132.7791 O   0  0  0  0  0  0  0  0  0  0  0  0
   89.1752  123.8919  130.0575 O   0  0  0  0  0  0  0  0  0  0  0  0
   86.2350  129.4149  127.3008 I   0  0  0  0  0  0  0  0  0  0  0  0
  1 12  1  0  0  0  0
  1  5  2  0  0  0  0
  2  6  1  0  0  0  0
  2 12  2  0  0  0  0
  3 14  1  0  0  0  0
  3  4  2  0  0  0  0
  4 15  1  0  0  0  0
  5 17  1  0  0  0  0
  6 17  2  0  0  0  0
  7 13  1  0  0  0  0
  7 10  2  0  0  0  0
  8 11  1  0  0  0  0
  8 13  2  0  0  0  0
  9 16  1  0  0  0  0
  9 15  2  0  0  0  0
 10 22  1  0  0  0  0
 11 22  2  0  0  0  0
 12 18  1  0  0  0  0
 14 23  1  0  0  0  0
 14 16  2  0  0  0  0
 15 24  1  0  0  0  0
 16 25  1  0  0  0  0
 17 30  1  0  0  0  0
 18 21  2  0  0  0  0
 19 13  1  0  0  0  0
 20 18  1  0  0  0  0
 20 22  1  0  0  0  0
 23 21  1  0  0  0  0
 24 26  1  0  0  0  0
 24 28  2  0  0  0  0
 25 27  1  0  0  0  0
 25 29  2  0  0  0  0
M  CHG  5  22   1  24   1  25   1  26  -1  27  -1
M  END
>  <rmsd>
1.12044525

$$$$
ZINC59460504
 OpenBabel03282117253D

 36 39  0  0  0  0  0  0  0  0999 V2000
   86.6832  133.8123  133.4537 C   0  0  0  0  0  0  0  0  0  0  0  0
   85.4600  134.1435  132.8661 C   0  0  0  0  0  0  0  0  0  0  0  0
   89.0722  128.1176  134.9150 C   0  0  0  0  0  0  0  0  0  0  0  0
   87.9767  127.6901  135.6651 C   0  0  0  0  0  0  0  0  0  0  0  0
   86.8056  132.6884  134.2803 C   0  0  0  0  0  0  0  0  0  0  0  0
   84.3172  133.3663  133.0818 C   0  0  0  0  0  0  0  0  0  0  0  0
   88.8855  128.5970  133.6184 C   0  0  0  0  0  0  0  0  0  0  0  0
   86.4094  121.7231  134.0822 C   0  0  0  0  0  0  0  0  0  0  0  0
   86.9407  123.7148  132.8220 C   0  0  0  0  0  0  0  0  0  0  0  0
   86.5077  128.2209  133.8220 C   0  0  0  0  0  0  0  0  0  0  0  0
   87.8071  121.5724  132.1172 C   0  0  0  0  0  0  0  0  0  0  0  0
   86.6944  127.7417  135.1185 C   0  0  0  0  0  0  0  0  0  0  0  0
   86.2977  123.1011  133.8972 C   0  0  0  0  0  0  0  0  0  0  0  0
   85.6675  131.8964  134.5081 C   0  0  0  0  0  0  0  0  0  0  0  0
   84.4626  132.2519  133.9085 C   0  0  0  0  0  0  0  0  0  0  0  0
   87.1642  120.9588  133.1923 C   0  0  0  0  0  0  0  0  0  0  0  0
   87.6954  122.9505  131.9321 C   0  0  0  0  0  0  0  0  0  0  0  0
   87.6032  128.6486  133.0719 C   0  0  0  0  0  0  0  0  0  0  0  0
   84.2555  130.4228  135.1358 C   0  0  0  0  0  0  0  0  0  0  0  0
   85.5170  127.2815  135.9237 C   0  0  0  0  0  0  0  0  0  0  0  0
   85.4938  123.9157  134.8456 C   0  0  0  0  0  0  0  0  0  0  0  0
   86.0842  129.1419  131.3097 C   0  0  0  0  0  0  0  0  0  0  0  0
   84.7998  128.3068  136.7911 C   0  0  0  0  0  0  0  0  0  0  0  0
   85.5196  130.7577  135.2663 N   0  0  0  0  0  0  0  0  0  0  0  0
   85.1639  126.0335  135.8035 N   0  0  0  0  0  0  0  0  0  0  0  0
   83.5773  131.2920  134.3274 N   0  0  0  0  0  0  0  0  0  0  0  0
   85.8715  125.2393  134.9706 N   0  0  0  0  0  0  0  0  0  0  0  0
   87.2784  119.5560  133.3813 N   0  3  0  0  0  0  0  0  0  0  0  0
   88.3499  123.5753  130.8377 N   0  3  0  0  0  0  0  0  0  0  0  0
   86.6925  119.0240  134.3551 O   0  5  0  0  0  0  0  0  0  0  0  0
   88.2364  124.8161  130.6895 O   0  5  0  0  0  0  0  0  0  0  0  0
   84.5525  123.3959  135.4398 O   0  0  0  0  0  0  0  0  0  0  0  0
   87.9617  118.8867  132.5692 O   0  0  0  0  0  0  0  0  0  0  0  0
   89.0240  122.8697  130.0491 O   0  0  0  0  0  0  0  0  0  0  0  0
   87.4215  129.1163  131.8068 O   0  0  0  0  0  0  0  0  0  0  0  0
   83.4496  129.0793  135.8520 S   0  0  0  0  0  0  0  0  0  0  0  0
  1  2  1  0  0  0  0
  1  5  2  0  0  0  0
  2  6  2  0  0  0  0
  3  4  1  0  0  0  0
  3  7  2  0  0  0  0
  4 12  2  0  0  0  0
  5 14  1  0  0  0  0
  6 15  1  0  0  0  0
  7 18  1  0  0  0  0
  8 13  1  0  0  0  0
  8 16  2  0  0  0  0
  9 17  1  0  0  0  0
  9 13  2  0  0  0  0
 10 12  1  0  0  0  0
 10 18  2  0  0  0  0
 11 16  1  0  0  0  0
 11 17  2  0  0  0  0
 12 20  1  0  0  0  0
 13 21  1  0  0  0  0
 14 24  1  0  0  0  0
 14 15  2  0  0  0  0
 15 26  1  0  0  0  0
 16 28  1  0  0  0  0
 17 29  1  0  0  0  0
 18 35  1  0  0  0  0
 19 26  1  0  0  0  0
 19 36  1  0  0  0  0
 19 24  2  0  0  0  0
 20 25  2  0  0  0  0
 21 27  1  0  0  0  0
 21 32  2  0  0  0  0
 22 35  1  0  0  0  0
 23 20  1  0  0  0  0
 23 36  1  0  0  0  0
 27 25  1  0  0  0  0
 28 30  1  0  0  0  0
 28 33  2  0  0  0  0
 29 31  1  0  0  0  0
 29 34  2  0  0  0  0
M  CHG  4  28   1  29   1  30  -1  31  -1
M  END
>  <rmsd>
1.03946054

$$$$
ZINC33266109
 OpenBabel03282117253D

 35 39  0  0  0  0  0  0  0  0999 V2000
   89.8232  129.2492  136.9576 C   0  0  0  0  0  0  0  0  0  0  0  0
   88.7562  128.4276  136.5222 C   0  0  0  0  0  0  0  0  0  0  0  0
   89.2732  130.4822  137.2206 C   0  0  0  0  0  0  0  0  0  0  0  0
   85.8447  120.7967  128.5992 C   0  0  0  0  0  0  0  0  0  0  0  0
   86.8136  122.1426  130.6912 C   0  0  0  0  0  0  0  0  0  0  0  0
   87.2757  123.1135  131.6345 C   0  0  0  0  0  0  0  0  0  0  0  0
   87.1687  124.4028  131.1600 C   0  0  0  0  0  0  0  0  0  0  0  0
   87.6302  129.2171  136.5504 C   0  0  0  0  0  0  0  0  0  0  0  0
   86.7287  120.7470  130.7243 C   0  0  0  0  0  0  0  0  0  0  0  0
   86.3709  122.7564  129.5266 C   0  0  0  0  0  0  0  0  0  0  0  0
   87.5208  125.6326  131.7955 C   0  0  0  0  0  0  0  0  0  0  0  0
   82.1874  130.6591  134.1676 C   0  0  0  0  0  0  0  0  0  0  0  0
   82.0298  130.2295  135.6296 C   0  0  0  0  0  0  0  0  0  0  0  0
   83.6859  130.6390  133.8781 C   0  0  0  0  0  0  0  0  0  0  0  0
   83.4418  129.9842  136.1538 C   0  0  0  0  0  0  0  0  0  0  0  0
   88.5487  119.5856  131.8907 C   0  0  0  0  0  0  0  0  0  0  0  0
   86.1871  119.1751  132.5606 C   0  0  0  0  0  0  0  0  0  0  0  0
   88.9946  119.3566  133.3285 C   0  0  0  0  0  0  0  0  0  0  0  0
   86.6391  118.9417  133.9966 C   0  0  0  0  0  0  0  0  0  0  0  0
   84.2295  129.6555  134.8986 C   0  0  0  0  0  0  0  0  0  0  0  0
   87.8143  122.7872  132.9807 C   0  0  0  0  0  0  0  0  0  0  0  0
   88.5014  118.0259  135.3795 C   0  0  0  0  0  0  0  0  0  0  0  0
   86.1903  128.9627  136.2144 C   0  0  0  0  0  0  0  0  0  0  0  0
   86.2198  128.3386  133.2652 C   0  0  0  0  0  0  0  0  0  0  0  0
   87.0323  128.1055  131.9940 C   0  0  0  0  0  0  0  0  0  0  0  0
   86.4584  129.7217  133.8580 C   0  0  0  0  0  0  0  0  0  0  0  0
   86.2378  120.0705  129.6640 N   0  0  0  0  0  0  0  0  0  0  0  0
   85.8735  122.1321  128.4411 N   0  0  0  0  0  0  0  0  0  0  0  0
   87.1471  120.0227  131.8466 N   0  0  0  0  0  0  0  0  0  0  0  0
   86.7833  126.7875  131.4559 N   0  0  0  0  0  0  0  0  0  0  0  0
   88.0439  118.3961  133.9967 N   0  3  2  0  0  0  0  0  0  0  0  0
   85.6743  129.8530  135.1105 N   0  3  1  0  0  0  0  0  0  0  0  0
   88.4695  125.6996  132.6177 O   0  0  0  0  0  0  0  0  0  0  0  0
   87.9368  130.4710  136.9750 O   0  0  0  0  0  0  0  0  0  0  0  0
   86.5141  124.4537  129.5806 S   0  3  0  0  0  0  0  0  0  0  0  0
  1  2  1  0  0  0  0
  1  3  2  0  0  0  0
  2  8  2  0  0  0  0
  3 34  1  0  0  0  0
  4 27  1  0  0  0  0
  4 28  2  0  0  0  0
  5  6  1  0  0  0  0
  5  9  1  0  0  0  0
  5 10  2  0  0  0  0
  6  7  2  0  0  0  0
  7 11  1  0  0  0  0
  7 35  1  0  0  0  0
  8 34  1  0  0  0  0
  9 29  1  0  0  0  0
  9 27  2  0  0  0  0
 10 28  1  0  0  0  0
 10 35  1  0  0  0  0
 11 30  1  0  0  0  0
 11 33  2  0  0  0  0
 12 13  1  0  0  0  0
 12 14  1  0  0  0  0
 13 15  1  0  0  0  0
 14 20  1  0  0  0  0
 15 20  1  0  0  0  0
 16 18  1  0  0  0  0
 16 29  1  0  0  0  0
 17 19  1  0  0  0  0
 17 29  1  0  0  0  0
 18 31  1  0  0  0  0
 19 31  1  0  0  0  0
 20 32  1  0  0  0  0
 21  6  1  0  0  0  0
 23  8  1  0  0  0  0
 24 25  1  0  0  0  0
 24 26  1  0  0  0  0
 25 30  1  0  0  0  0
 26 32  1  0  0  0  0
 31 22  1  1  0  0  0
 32 23  1  1  0  0  0
M  CHG  3  31   1  32   1  35   1
M  END
>  <rmsd>
1.17326188

$$$$
ZINC12283254
 OpenBabel03282117253D

 35 39  0  0  0  0  0  0  0  0999 V2000
   87.9659  123.2773  133.7777 C   0  0  0  0  0  0  0  0  0  0  0  0
   85.7599  129.8997  130.7982 C   0  0  0  0  0  0  0  0  0  0  0  0
   87.4154  122.2630  134.5795 C   0  0  0  0  0  0  0  0  0  0  0  0
   85.6235  128.8354  129.9106 C   0  0  0  0  0  0  0  0  0  0  0  0
   87.6393  128.7877  131.8342 C   0  0  0  0  0  0  0  0  0  0  0  0
   88.3327  121.8206  131.8019 C   0  0  0  0  0  0  0  0  0  0  0  0
   87.5153  127.7054  130.9503 C   0  0  0  0  0  0  0  0  0  0  0  0
   86.7641  129.8739  131.7628 C   0  0  0  0  0  0  0  0  0  0  0  0
   88.4046  123.0657  132.4493 C   0  0  0  0  0  0  0  0  0  0  0  0
   87.3181  120.9849  133.9790 C   0  0  0  0  0  0  0  0  0  0  0  0
   87.7858  120.7591  132.5623 C   0  0  0  0  0  0  0  0  0  0  0  0
   86.4845  127.7383  130.0019 C   0  0  0  0  0  0  0  0  0  0  0  0
   84.5846  128.8797  135.8268 C   0  0  0  0  0  0  0  0  0  0  0  0
   88.5158  126.5826  131.0014 C   0  0  0  0  0  0  0  0  0  0  0  0
   86.6434  131.1329  136.5199 C   0  0  0  0  0  0  0  0  0  0  0  0
   85.1249  131.1349  136.6758 C   0  0  0  0  0  0  0  0  0  0  0  0
   87.0664  131.5894  135.1332 C   0  0  0  0  0  0  0  0  0  0  0  0
   87.1850  124.6618  130.0222 C   0  0  0  0  0  0  0  0  0  0  0  0
   84.9065  130.7446  134.1706 C   0  0  0  0  0  0  0  0  0  0  0  0
   85.9542  125.5036  129.7334 C   0  0  0  0  0  0  0  0  0  0  0  0
   84.4188  130.3688  135.5614 C   0  0  1  0  0  0  0  0  0  0  0  0
   84.5064  126.6311  138.2304 C   0  0  0  0  0  0  0  0  0  0  0  0
   81.3437  129.0339  136.4016 C   0  0  0  0  0  0  0  0  0  0  0  0
   86.9130  131.0136  132.7137 C   0  0  0  0  0  0  0  0  0  0  0  0
   88.9747  124.2294  131.6931 C   0  0  0  0  0  0  0  0  0  0  0  0
   83.6864  126.8688  137.0082 C   0  0  0  0  0  0  0  0  0  0  0  0
   82.5512  129.0411  137.2759 C   0  0  0  0  0  0  0  0  0  0  0  0
   86.8280  119.8745  134.5535 N   0  0  0  0  0  0  0  0  0  0  0  0
   87.6211  119.4918  132.1504 N   0  0  0  0  0  0  0  0  0  0  0  0
   83.6450  128.2858  136.6702 N   0  0  0  0  0  0  0  0  0  0  0  0
   87.9220  125.2050  131.2279 N   0  3  1  0  0  0  0  0  0  0  0  0
   86.4167  130.7034  134.0998 N   0  3  1  0  0  0  0  0  0  0  0  0
   85.5209  128.2746  135.2977 O   0  0  0  0  0  0  0  0  0  0  0  0
   86.3072  126.7317  129.0895 O   0  0  0  0  0  0  0  0  0  0  0  0
   86.9439  118.6651  133.4214 S   0  3  0  0  0  0  0  0  0  0  0  0
  1  9  1  0  0  0  0
  1  3  2  0  0  0  0
  2  8  1  0  0  0  0
  2  4  2  0  0  0  0
  3 10  1  0  0  0  0
  4 12  1  0  0  0  0
  5  7  1  0  0  0  0
  5  8  2  0  0  0  0
  6 11  1  0  0  0  0
  6  9  2  0  0  0  0
  7 12  2  0  0  0  0
 10 11  1  0  0  0  0
 10 28  2  0  0  0  0
 11 29  2  0  0  0  0
 12 34  1  0  0  0  0
 13 30  1  0  0  0  0
 13 33  2  0  0  0  0
 14  7  1  0  0  0  0
 14 31  1  0  0  0  0
 15 16  1  0  0  0  0
 15 17  1  0  0  0  0
 16 21  1  0  0  0  0
 17 32  1  0  0  0  0
 18 20  1  0  0  0  0
 18 31  1  0  0  0  0
 19 21  1  0  0  0  0
 19 32  1  0  0  0  0
 20 34  1  0  0  0  0
 21 13  1  1  0  0  0
 22 26  1  0  0  0  0
 23 27  1  0  0  0  0
 24  8  1  0  0  0  0
 25  9  1  0  0  0  0
 26 30  1  0  0  0  0
 27 30  1  0  0  0  0
 28 35  1  0  0  0  0
 29 35  1  0  0  0  0
 31 25  1  6  0  0  0
 32 24  1  6  0  0  0
M  CHG  3  31   1  32   1  35   1
M  END
>  <rmsd>
1.06285083

$$$$
ZINC12283254
 OpenBabel03282117253D

 35 39  0  0  0  0  0  0  0  0999 V2000
   88.3807  121.8494  130.7372 C   0  0  0  0  0  0  0  0  0  0  0  0
   85.9379  130.0323  131.0683 C   0  0  0  0  0  0  0  0  0  0  0  0
   87.8409  120.6150  131.1367 C   0  0  0  0  0  0  0  0  0  0  0  0
   85.8018  129.1338  130.0131 C   0  0  0  0  0  0  0  0  0  0  0  0
   87.7838  128.7318  131.9304 C   0  0  0  0  0  0  0  0  0  0  0  0
   88.0049  122.9702  132.9195 C   0  0  0  0  0  0  0  0  0  0  0  0
   87.6599  127.8147  130.8762 C   0  0  0  0  0  0  0  0  0  0  0  0
   86.9251  129.8289  132.0293 C   0  0  0  0  0  0  0  0  0  0  0  0
   88.4591  122.9757  131.5898 C   0  0  0  0  0  0  0  0  0  0  0  0
   87.3662  120.5501  132.4687 C   0  0  0  0  0  0  0  0  0  0  0  0
   87.4498  121.7513  133.3782 C   0  0  0  0  0  0  0  0  0  0  0  0
   86.6459  128.0227  129.9318 C   0  0  0  0  0  0  0  0  0  0  0  0
   84.6633  128.2054  135.8376 C   0  0  0  0  0  0  0  0  0  0  0  0
   88.6437  126.6827  130.7529 C   0  0  0  0  0  0  0  0  0  0  0  0
   86.7410  130.2767  136.9278 C   0  0  0  0  0  0  0  0  0  0  0  0
   85.2203  130.2776  137.0599 C   0  0  0  0  0  0  0  0  0  0  0  0
   87.1939  130.9516  135.6433 C   0  0  0  0  0  0  0  0  0  0  0  0
   87.3032  124.9750  129.4469 C   0  0  0  0  0  0  0  0  0  0  0  0
   85.0391  130.3154  134.5218 C   0  0  0  0  0  0  0  0  0  0  0  0
   86.0893  125.8735  129.2853 C   0  0  0  0  0  0  0  0  0  0  0  0
   84.5227  129.7205  135.8229 C   0  0  1  0  0  0  0  0  0  0  0  0
   84.5131  125.5882  137.8293 C   0  0  0  0  0  0  0  0  0  0  0  0
   81.4155  128.3148  136.3831 C   0  0  0  0  0  0  0  0  0  0  0  0
   87.0737  130.7910  133.1596 C   0  0  0  0  0  0  0  0  0  0  0  0
   89.0581  124.2398  131.0475 C   0  0  0  0  0  0  0  0  0  0  0  0
   83.7173  126.0404  136.6525 C   0  0  0  0  0  0  0  0  0  0  0  0
   82.6079  128.1558  137.2637 C   0  0  0  0  0  0  0  0  0  0  0  0
   86.8138  119.4796  133.0620 N   0  0  0  0  0  0  0  0  0  0  0  0
   86.9561  121.5169  134.6046 N   0  0  0  0  0  0  0  0  0  0  0  0
   83.7014  127.4945  136.5560 N   0  0  0  0  0  0  0  0  0  0  0  0
   88.0271  125.2968  130.7370 N   0  3  1  0  0  0  0  0  0  0  0  0
   86.5496  130.2616  134.4669 N   0  3  1  0  0  0  0  0  0  0  0  0
   85.5999  127.6819  135.2282 O   0  0  0  0  0  0  0  0  0  0  0  0
   86.4702  127.1859  128.8613 O   0  0  0  0  0  0  0  0  0  0  0  0
   86.4372  119.9395  134.6127 S   0  3  0  0  0  0  0  0  0  0  0  0
  1  9  1  0  0  0  0
  1  3  2  0  0  0  0
  2  8  1  0  0  0  0
  2  4  2  0  0  0  0
  3 10  1  0  0  0  0
  4 12  1  0  0  0  0
  5  7  1  0  0  0  0
  5  8  2  0  0  0  0
  6 11  1  0  0  0  0
  6  9  2  0  0  0  0
  7 12  2  0  0  0  0
 10 11  1  0  0  0  0
 10 28  2  0  0  0  0
 11 29  2  0  0  0  0
 12 34  1  0  0  0  0
 13 30  1  0  0  0  0
 13 33  2  0  0  0  0
 14  7  1  0  0  0  0
 14 31  1  0  0  0  0
 15 16  1  0  0  0  0
 15 17  1  0  0  0  0
 16 21  1  0  0  0  0
 17 32  1  0  0  0  0
 18 20  1  0  0  0  0
 18 31  1  0  0  0  0
 19 21  1  0  0  0  0
 19 32  1  0  0  0  0
 20 34  1  0  0  0  0
 21 13  1  6  0  0  0
 22 26  1  0  0  0  0
 23 27  1  0  0  0  0
 24  8  1  0  0  0  0
 25  9  1  0  0  0  0
 26 30  1  0  0  0  0
 27 30  1  0  0  0  0
 28 35  1  0  0  0  0
 29 35  1  0  0  0  0
 31 25  1  6  0  0  0
 32 24  1  6  0  0  0
M  CHG  3  31   1  32   1  35   1
M  END
>  <rmsd>
1.09551239

$$$$
ZINC12283251
 OpenBabel03282117253D

 35 39  0  0  0  0  0  0  0  0999 V2000
   88.7316  122.0174  130.8348 C   0  0  0  0  0  0  0  0  0  0  0  0
   85.0844  129.7235  131.4281 C   0  0  0  0  0  0  0  0  0  0  0  0
   88.3419  120.6912  131.0878 C   0  0  0  0  0  0  0  0  0  0  0  0
   85.1920  128.9043  130.3070 C   0  0  0  0  0  0  0  0  0  0  0  0
   87.0039  128.6276  132.4062 C   0  0  0  0  0  0  0  0  0  0  0  0
   87.9717  122.8919  133.0298 C   0  0  0  0  0  0  0  0  0  0  0  0
   87.1260  127.7916  131.2861 C   0  0  0  0  0  0  0  0  0  0  0  0
   85.9868  129.5820  132.4793 C   0  0  0  0  0  0  0  0  0  0  0  0
   88.5545  123.0699  131.7636 C   0  0  0  0  0  0  0  0  0  0  0  0
   87.7478  120.4515  132.3501 C   0  0  0  0  0  0  0  0  0  0  0  0
   87.5589  121.5740  133.3408 C   0  0  0  0  0  0  0  0  0  0  0  0
   86.1950  127.9327  130.2487 C   0  0  0  0  0  0  0  0  0  0  0  0
   85.9745  128.3740  137.5491 C   0  0  0  0  0  0  0  0  0  0  0  0
   88.2738  126.8224  131.2008 C   0  0  0  0  0  0  0  0  0  0  0  0
   83.3040  128.7544  135.9344 C   0  0  0  0  0  0  0  0  0  0  0  0
   83.6969  129.3621  137.2788 C   0  0  0  0  0  0  0  0  0  0  0  0
   83.8075  129.5897  134.7679 C   0  0  0  0  0  0  0  0  0  0  0  0
   87.3421  125.0568  129.6406 C   0  0  0  0  0  0  0  0  0  0  0  0
   85.7078  130.4388  136.1696 C   0  0  0  0  0  0  0  0  0  0  0  0
   86.0318  125.7869  129.4021 C   0  0  0  0  0  0  0  0  0  0  0  0
   85.1964  129.6484  137.3715 C   0  0  2  0  0  0  0  0  0  0  0  0
   85.9756  125.5231  139.1957 C   0  0  0  0  0  0  0  0  0  0  0  0
   86.5912  129.6425  140.5271 C   0  0  0  0  0  0  0  0  0  0  0  0
   85.8744  130.4595  133.6805 C   0  0  0  0  0  0  0  0  0  0  0  0
   89.0124  124.4455  131.3778 C   0  0  0  0  0  0  0  0  0  0  0  0
   86.8831  126.7057  139.1730 C   0  0  0  0  0  0  0  0  0  0  0  0
   85.6113  128.6451  140.0099 C   0  0  0  0  0  0  0  0  0  0  0  0
   87.3018  119.2692  132.8044 N   0  0  0  0  0  0  0  0  0  0  0  0
   86.9818  121.1730  134.4848 N   0  0  0  0  0  0  0  0  0  0  0  0
   86.1499  127.9252  138.8586 N   0  0  0  0  0  0  0  0  0  0  0  0
   87.8739  125.3698  131.0230 N   0  3  1  0  0  0  0  0  0  0  0  0
   85.3028  129.7567  134.8817 N   0  3  2  0  0  0  0  0  0  0  0  0
   86.4142  127.7935  136.5531 O   0  0  0  0  0  0  0  0  0  0  0  0
   86.2558  127.1701  129.1121 O   0  0  0  0  0  0  0  0  0  0  0  0
   86.7039  119.5432  134.3293 S   0  3  0  0  0  0  0  0  0  0  0  0
  1  9  1  0  0  0  0
  1  3  2  0  0  0  0
  2  8  1  0  0  0  0
  2  4  2  0  0  0  0
  3 10  1  0  0  0  0
  4 12  1  0  0  0  0
  5  7  1  0  0  0  0
  5  8  2  0  0  0  0
  6 11  1  0  0  0  0
  6  9  2  0  0  0  0
  7 12  2  0  0  0  0
 10 11  1  0  0  0  0
 10 28  2  0  0  0  0
 11 29  2  0  0  0  0
 12 34  1  0  0  0  0
 13 30  1  0  0  0  0
 13 33  2  0  0  0  0
 14  7  1  0  0  0  0
 14 31  1  0  0  0  0
 15 16  1  0  0  0  0
 15 17  1  0  0  0  0
 16 21  1  0  0  0  0
 17 32  1  0  0  0  0
 18 20  1  0  0  0  0
 18 31  1  0  0  0  0
 19 21  1  0  0  0  0
 19 32  1  0  0  0  0
 20 34  1  0  0  0  0
 21 13  1  6  0  0  0
 22 26  1  0  0  0  0
 23 27  1  0  0  0  0
 24  8  1  0  0  0  0
 25  9  1  0  0  0  0
 26 30  1  0  0  0  0
 27 30  1  0  0  0  0
 28 35  1  0  0  0  0
 29 35  1  0  0  0  0
 31 25  1  6  0  0  0
 32 24  1  6  0  0  0
M  CHG  3  31   1  32   1  35   1
M  END
>  <rmsd>
1.0064584

$$$$
ZINC12283251
 OpenBabel03282117253D

 35 39  0  0  0  0  0  0  0  0999 V2000
   87.7574  123.1081  133.9142 C   0  0  0  0  0  0  0  0  0  0  0  0
   84.9970  129.6511  131.2366 C   0  0  0  0  0  0  0  0  0  0  0  0
   87.2723  121.9700  134.5806 C   0  0  0  0  0  0  0  0  0  0  0  0
   85.0751  128.6585  130.2630 C   0  0  0  0  0  0  0  0  0  0  0  0
   86.9046  128.6866  132.3648 C   0  0  0  0  0  0  0  0  0  0  0  0
   88.4776  121.8813  131.8804 C   0  0  0  0  0  0  0  0  0  0  0  0
   86.9969  127.6773  131.3947 C   0  0  0  0  0  0  0  0  0  0  0  0
   85.9081  129.6624  132.2897 C   0  0  0  0  0  0  0  0  0  0  0  0
   88.3339  123.0656  132.6227 C   0  0  0  0  0  0  0  0  0  0  0  0
   87.3910  120.7458  133.8798 C   0  0  0  0  0  0  0  0  0  0  0  0
   88.0057  120.7004  132.5024 C   0  0  0  0  0  0  0  0  0  0  0  0
   86.0572  127.6684  130.3555 C   0  0  0  0  0  0  0  0  0  0  0  0
   85.9289  129.2948  137.4884 C   0  0  0  0  0  0  0  0  0  0  0  0
   88.1236  126.6820  131.4592 C   0  0  0  0  0  0  0  0  0  0  0  0
   83.2485  129.4665  135.8544 C   0  0  0  0  0  0  0  0  0  0  0  0
   83.6690  130.2758  137.0789 C   0  0  0  0  0  0  0  0  0  0  0  0
   83.7557  130.0899  134.5637 C   0  0  0  0  0  0  0  0  0  0  0  0
   87.1383  124.7074  130.2144 C   0  0  0  0  0  0  0  0  0  0  0  0
   85.6888  131.1134  135.7935 C   0  0  0  0  0  0  0  0  0  0  0  0
   85.8406  125.4177  129.8706 C   0  0  0  0  0  0  0  0  0  0  0  0
   85.1751  130.5402  137.1120 C   0  0  2  0  0  0  0  0  0  0  0  0
   85.8904  126.7500  139.5769 C   0  0  0  0  0  0  0  0  0  0  0  0
   86.6053  131.0164  140.2155 C   0  0  0  0  0  0  0  0  0  0  0  0
   85.8274  130.7257  133.3330 C   0  0  0  0  0  0  0  0  0  0  0  0
   88.8155  124.3499  132.0147 C   0  0  0  0  0  0  0  0  0  0  0  0
   86.8216  127.8929  139.3549 C   0  0  0  0  0  0  0  0  0  0  0  0
   85.5993  129.9700  139.8752 C   0  0  0  0  0  0  0  0  0  0  0  0
   86.9976  119.5396  134.3192 N   0  0  0  0  0  0  0  0  0  0  0  0
   88.0399  119.4627  131.9830 N   0  0  0  0  0  0  0  0  0  0  0  0
   86.1100  129.0610  138.8521 N   0  0  0  0  0  0  0  0  0  0  0  0
   87.6921  125.2290  131.5232 N   0  3  1  0  0  0  0  0  0  0  0  0
   85.2553  130.2402  134.6370 N   0  3  2  0  0  0  0  0  0  0  0  0
   86.3453  128.5506  136.5967 O   0  0  0  0  0  0  0  0  0  0  0  0
   86.0895  126.7301  129.3577 O   0  0  0  0  0  0  0  0  0  0  0  0
   87.3647  118.4546  133.1168 S   0  3  0  0  0  0  0  0  0  0  0  0
  1  9  1  0  0  0  0
  1  3  2  0  0  0  0
  2  8  1  0  0  0  0
  2  4  2  0  0  0  0
  3 10  1  0  0  0  0
  4 12  1  0  0  0  0
  5  7  1  0  0  0  0
  5  8  2  0  0  0  0
  6 11  1  0  0  0  0
  6  9  2  0  0  0  0
  7 12  2  0  0  0  0
 10 11  1  0  0  0  0
 10 28  2  0  0  0  0
 11 29  2  0  0  0  0
 12 34  1  0  0  0  0
 13 30  1  0  0  0  0
 13 33  2  0  0  0  0
 14  7  1  0  0  0  0
 14 31  1  0  0  0  0
 15 16  1  0  0  0  0
 15 17  1  0  0  0  0
 16 21  1  0  0  0  0
 17 32  1  0  0  0  0
 18 20  1  0  0  0  0
 18 31  1  0  0  0  0
 19 21  1  0  0  0  0
 19 32  1  0  0  0  0
 20 34  1  0  0  0  0
 21 13  1  6  0  0  0
 22 26  1  0  0  0  0
 23 27  1  0  0  0  0
 24  8  1  0  0  0  0
 25  9  1  0  0  0  0
 26 30  1  0  0  0  0
 27 30  1  0  0  0  0
 28 35  1  0  0  0  0
 29 35  1  0  0  0  0
 31 25  1  6  0  0  0
 32 24  1  6  0  0  0
M  CHG  3  31   1  32   1  35   1
M  END
>  <rmsd>
1.16569591

$$$$
ZINC12283251
 OpenBabel03282117253D

 35 39  0  0  0  0  0  0  0  0999 V2000
   85.6811  123.0855  131.6291 C   0  0  0  0  0  0  0  0  0  0  0  0
   87.6048  129.8314  132.1122 C   0  0  0  0  0  0  0  0  0  0  0  0
   85.3176  122.4569  132.8323 C   0  0  0  0  0  0  0  0  0  0  0  0
   87.4192  129.5789  130.7553 C   0  0  0  0  0  0  0  0  0  0  0  0
   88.1338  127.5000  132.4680 C   0  0  0  0  0  0  0  0  0  0  0  0
   88.0119  122.2325  131.6314 C   0  0  0  0  0  0  0  0  0  0  0  0
   87.9483  127.2262  131.1045 C   0  0  0  0  0  0  0  0  0  0  0  0
   87.9570  128.7916  132.9691 C   0  0  0  0  0  0  0  0  0  0  0  0
   86.9697  122.9782  131.0548 C   0  0  0  0  0  0  0  0  0  0  0  0
   86.3290  121.6906  133.4595 C   0  0  0  0  0  0  0  0  0  0  0  0
   87.7033  121.5760  132.8470 C   0  0  0  0  0  0  0  0  0  0  0  0
   87.5713  128.2801  130.2618 C   0  0  0  0  0  0  0  0  0  0  0  0
   83.8727  129.8971  134.9346 C   0  0  0  0  0  0  0  0  0  0  0  0
   88.2160  125.8420  130.5789 C   0  0  0  0  0  0  0  0  0  0  0  0
   86.0351  131.0244  136.9187 C   0  0  0  0  0  0  0  0  0  0  0  0
   84.9396  129.9960  137.1903 C   0  0  0  0  0  0  0  0  0  0  0  0
   87.2889  130.3776  136.3514 C   0  0  0  0  0  0  0  0  0  0  0  0
   86.7580  125.7868  128.5075 C   0  0  0  0  0  0  0  0  0  0  0  0
   85.9128  128.5234  135.3689 C   0  0  0  0  0  0  0  0  0  0  0  0
   86.2906  127.2247  128.6515 C   0  0  0  0  0  0  0  0  0  0  0  0
   84.6440  129.1248  135.9686 C   0  0  2  0  0  0  0  0  0  0  0  0
   81.3677  132.0039  134.5797 C   0  0  0  0  0  0  0  0  0  0  0  0
   81.4713  127.7889  135.7388 C   0  0  0  0  0  0  0  0  0  0  0  0
   88.1579  129.0601  134.4227 C   0  0  0  0  0  0  0  0  0  0  0  0
   87.2371  123.6960  129.7648 C   0  0  0  0  0  0  0  0  0  0  0  0
   81.6154  130.6048  134.1283 C   0  0  0  0  0  0  0  0  0  0  0  0
   81.7967  129.1880  136.1380 C   0  0  0  0  0  0  0  0  0  0  0  0
   86.2077  121.0075  134.6091 N   0  0  0  0  0  0  0  0  0  0  0  0
   88.5386  120.8129  133.5701 N   0  0  0  0  0  0  0  0  0  0  0  0
   82.4831  129.8972  135.0612 N   0  0  0  0  0  0  0  0  0  0  0  0
   87.0455  125.1890  129.8683 N   0  3  1  0  0  0  0  0  0  0  0  0
   86.9331  129.6081  135.1032 N   0  3  2  0  0  0  0  0  0  0  0  0
   84.4867  130.4839  134.0394 O   0  0  0  0  0  0  0  0  0  0  0  0
   87.3898  128.1018  128.9156 O   0  0  0  0  0  0  0  0  0  0  0  0
   87.6789  120.2908  134.8914 S   0  3  0  0  0  0  0  0  0  0  0  0
  1  9  1  0  0  0  0
  1  3  2  0  0  0  0
  2  8  1  0  0  0  0
  2  4  2  0  0  0  0
  3 10  1  0  0  0  0
  4 12  1  0  0  0  0
  5  7  1  0  0  0  0
  5  8  2  0  0  0  0
  6 11  1  0  0  0  0
  6  9  2  0  0  0  0
  7 12  2  0  0  0  0
 10 11  1  0  0  0  0
 10 28  2  0  0  0  0
 11 29  2  0  0  0  0
 12 34  1  0  0  0  0
 13 30  1  0  0  0  0
 13 33  2  0  0  0  0
 14  7  1  0  0  0  0
 14 31  1  0  0  0  0
 15 16  1  0  0  0  0
 15 17  1  0  0  0  0
 16 21  1  0  0  0  0
 17 32  1  0  0  0  0
 18 20  1  0  0  0  0
 18 31  1  0  0  0  0
 19 21  1  0  0  0  0
 19 32  1  0  0  0  0
 20 34  1  0  0  0  0
 21 13  1  6  0  0  0
 22 26  1  0  0  0  0
 23 27  1  0  0  0  0
 24  8  1  0  0  0  0
 25  9  1  0  0  0  0
 26 30  1  0  0  0  0
 27 30  1  0  0  0  0
 28 35  1  0  0  0  0
 29 35  1  0  0  0  0
 31 25  1  6  0  0  0
 32 24  1  1  0  0  0
M  CHG  3  31   1  32   1  35   1
M  END
>  <rmsd>
1.13065004

$$$$
ZINC16450120
 OpenBabel03282117253D

 34 38  0  0  0  0  0  0  0  0999 V2000
   90.2984  131.2310  129.9478 C   0  0  0  0  0  0  0  0  0  0  0  0
   90.8672  130.1004  129.3616 C   0  0  0  0  0  0  0  0  0  0  0  0
   89.3250  131.0891  130.9368 C   0  0  0  0  0  0  0  0  0  0  0  0
   90.4626  128.8277  129.7643 C   0  0  0  0  0  0  0  0  0  0  0  0
   84.4938  129.3602  136.6305 C   0  0  0  0  0  0  0  0  0  0  0  0
   86.1420  121.7483  130.7638 C   0  0  0  0  0  0  0  0  0  0  0  0
   83.2362  129.1329  137.2036 C   0  0  0  0  0  0  0  0  0  0  0  0
   86.3184  120.8264  131.8009 C   0  0  0  0  0  0  0  0  0  0  0  0
   87.7780  122.3550  133.0096 C   0  0  0  0  0  0  0  0  0  0  0  0
   82.2487  128.6778  135.0234 C   0  0  0  0  0  0  0  0  0  0  0  0
   88.9205  129.8162  131.3395 C   0  0  0  0  0  0  0  0  0  0  0  0
   89.4892  128.6857  130.7533 C   0  0  0  0  0  0  0  0  0  0  0  0
   84.6263  129.2439  135.2365 C   0  0  0  0  0  0  0  0  0  0  0  0
   87.6122  123.2929  131.9767 C   0  0  0  0  0  0  0  0  0  0  0  0
   86.8055  122.9692  130.8894 C   0  0  0  0  0  0  0  0  0  0  0  0
   83.5105  128.9086  134.4746 C   0  0  0  0  0  0  0  0  0  0  0  0
   87.1214  121.1223  132.9049 C   0  0  0  0  0  0  0  0  0  0  0  0
   82.1349  128.7977  136.4124 C   0  0  0  0  0  0  0  0  0  0  0  0
   85.3069  129.1870  133.2134 C   0  0  0  0  0  0  0  0  0  0  0  0
   87.6655  124.9981  130.6926 C   0  0  0  0  0  0  0  0  0  0  0  0
   87.8756  129.6888  132.3992 C   0  0  0  0  0  0  0  0  0  0  0  0
   89.0694  127.3033  131.1708 C   0  0  0  0  0  0  0  0  0  0  0  0
   85.7326  129.4130  134.4359 N   0  0  0  0  0  0  0  0  0  0  0  0
   88.1375  124.5570  131.8370 N   0  0  0  0  0  0  0  0  0  0  0  0
   86.8579  124.0779  130.0841 N   0  0  0  0  0  0  0  0  0  0  0  0
   83.9751  128.8793  133.1846 N   0  0  0  0  0  0  0  0  0  0  0  0
   87.2760  120.1586  133.9381 N   0  3  0  0  0  0  0  0  0  0  0  0
   80.8737  128.5749  137.0285 N   0  3  0  0  0  0  0  0  0  0  0  0
   86.6842  119.0578  133.8346 O   0  5  0  0  0  0  0  0  0  0  0  0
   80.7790  128.6852  138.2742 O   0  5  0  0  0  0  0  0  0  0  0  0
   88.0000  120.4367  134.9237 O   0  0  0  0  0  0  0  0  0  0  0  0
   79.8914  128.2749  136.3088 O   0  0  0  0  0  0  0  0  0  0  0  0
   86.2484  129.2452  131.7205 S   0  0  0  0  0  0  0  0  0  0  0  0
   87.9643  126.5260  129.9555 S   0  0  0  0  0  0  0  0  0  0  0  0
  1  2  1  0  0  0  0
  1  3  2  0  0  0  0
  2  4  2  0  0  0  0
  3 11  1  0  0  0  0
  4 12  1  0  0  0  0
  5 13  1  0  0  0  0
  5  7  2  0  0  0  0
  6 15  1  0  0  0  0
  6  8  2  0  0  0  0
  7 18  1  0  0  0  0
  8 17  1  0  0  0  0
  9 14  1  0  0  0  0
  9 17  2  0  0  0  0
 10 16  1  0  0  0  0
 10 18  2  0  0  0  0
 11 12  2  0  0  0  0
 13 23  1  0  0  0  0
 13 16  2  0  0  0  0
 14 24  1  0  0  0  0
 14 15  2  0  0  0  0
 15 25  1  0  0  0  0
 16 26  1  0  0  0  0
 17 27  1  0  0  0  0
 18 28  1  0  0  0  0
 19 26  1  0  0  0  0
 19 33  1  0  0  0  0
 19 23  2  0  0  0  0
 20 25  1  0  0  0  0
 20 34  1  0  0  0  0
 20 24  2  0  0  0  0
 21 11  1  0  0  0  0
 21 33  1  0  0  0  0
 22 12  1  0  0  0  0
 22 34  1  0  0  0  0
 27 29  1  0  0  0  0
 27 31  2  0  0  0  0
 28 30  1  0  0  0  0
 28 32  2  0  0  0  0
M  CHG  4  27   1  28   1  29  -1  30  -1
M  END
>  <rmsd>
1.05629861

$$$$
ZINC16450120
 OpenBabel03282117253D

 34 38  0  0  0  0  0  0  0  0999 V2000
   90.3865  130.6412  129.8693 C   0  0  0  0  0  0  0  0  0  0  0  0
   90.9163  129.4693  129.3297 C   0  0  0  0  0  0  0  0  0  0  0  0
   89.4107  130.5723  130.8638 C   0  0  0  0  0  0  0  0  0  0  0  0
   90.4705  128.2282  129.7844 C   0  0  0  0  0  0  0  0  0  0  0  0
   84.5351  129.2395  136.6257 C   0  0  0  0  0  0  0  0  0  0  0  0
   85.9192  121.3432  131.0752 C   0  0  0  0  0  0  0  0  0  0  0  0
   83.2718  129.0777  137.2082 C   0  0  0  0  0  0  0  0  0  0  0  0
   86.0667  120.4592  132.1492 C   0  0  0  0  0  0  0  0  0  0  0  0
   87.5785  121.9866  133.2935 C   0  0  0  0  0  0  0  0  0  0  0  0
   82.2658  128.5668  135.0490 C   0  0  0  0  0  0  0  0  0  0  0  0
   88.9648  129.3312  131.3185 C   0  0  0  0  0  0  0  0  0  0  0  0
   89.4947  128.1593  130.7788 C   0  0  0  0  0  0  0  0  0  0  0  0
   84.6611  129.0619  135.2376 C   0  0  0  0  0  0  0  0  0  0  0  0
   87.4420  122.8864  132.2231 C   0  0  0  0  0  0  0  0  0  0  0  0
   86.6231  122.5455  131.1503 C   0  0  0  0  0  0  0  0  0  0  0  0
   83.5335  128.7330  134.4906 C   0  0  0  0  0  0  0  0  0  0  0  0
   86.8812  120.7732  133.2397 C   0  0  0  0  0  0  0  0  0  0  0  0
   82.1585  128.7473  136.4320 C   0  0  0  0  0  0  0  0  0  0  0  0
   85.3358  128.8996  133.2182 C   0  0  0  0  0  0  0  0  0  0  0  0
   87.5495  124.5349  130.8702 C   0  0  0  0  0  0  0  0  0  0  0  0
   87.9183  129.2820  132.3829 C   0  0  0  0  0  0  0  0  0  0  0  0
   89.0300  126.8098  131.2528 C   0  0  0  0  0  0  0  0  0  0  0  0
   85.7710  129.1612  134.4303 N   0  0  0  0  0  0  0  0  0  0  0  0
   88.0087  124.1256  132.0314 N   0  0  0  0  0  0  0  0  0  0  0  0
   86.7108  123.6180  130.3002 N   0  0  0  0  0  0  0  0  0  0  0  0
   83.9944  128.6354  133.2027 N   0  0  0  0  0  0  0  0  0  0  0  0
   87.0056  119.8481  134.3114 N   0  3  0  0  0  0  0  0  0  0  0  0
   80.8917  128.5919  137.0573 N   0  3  0  0  0  0  0  0  0  0  0  0
   86.3774  118.7642  134.2534 O   0  5  0  0  0  0  0  0  0  0  0  0
   80.8030  128.7561  138.2974 O   0  5  0  0  0  0  0  0  0  0  0  0
   87.7402  120.1420  135.2845 O   0  0  0  0  0  0  0  0  0  0  0  0
   79.8987  128.2955  136.3509 O   0  0  0  0  0  0  0  0  0  0  0  0
   86.2760  128.8653  131.7238 S   0  0  0  0  0  0  0  0  0  0  0  0
   87.8975  126.0206  130.0709 S   0  0  0  0  0  0  0  0  0  0  0  0
  1  2  1  0  0  0  0
  1  3  2  0  0  0  0
  2  4  2  0  0  0  0
  3 11  1  0  0  0  0
  4 12  1  0  0  0  0
  5 13  1  0  0  0  0
  5  7  2  0  0  0  0
  6 15  1  0  0  0  0
  6  8  2  0  0  0  0
  7 18  1  0  0  0  0
  8 17  1  0  0  0  0
  9 14  1  0  0  0  0
  9 17  2  0  0  0  0
 10 16  1  0  0  0  0
 10 18  2  0  0  0  0
 11 12  2  0  0  0  0
 13 23  1  0  0  0  0
 13 16  2  0  0  0  0
 14 24  1  0  0  0  0
 14 15  2  0  0  0  0
 15 25  1  0  0  0  0
 16 26  1  0  0  0  0
 17 27  1  0  0  0  0
 18 28  1  0  0  0  0
 19 26  1  0  0  0  0
 19 33  1  0  0  0  0
 19 23  2  0  0  0  0
 20 25  1  0  0  0  0
 20 34  1  0  0  0  0
 20 24  2  0  0  0  0
 21 11  1  0  0  0  0
 21 33  1  0  0  0  0
 22 12  1  0  0  0  0
 22 34  1  0  0  0  0
 27 29  1  0  0  0  0
 27 31  2  0  0  0  0
 28 30  1  0  0  0  0
 28 32  2  0  0  0  0
M  CHG  4  27   1  28   1  29  -1  30  -1
M  END
>  <rmsd>
1.12013817

$$$$
ZINC33266112
 OpenBabel03282117253D

 34 37  0  0  0  0  0  0  0  0999 V2000
   81.5164  129.9833  136.3958 C   0  0  0  0  0  0  0  0  0  0  0  0
   82.0737  130.7111  135.3173 C   0  0  0  0  0  0  0  0  0  0  0  0
   82.4399  129.0177  136.7225 C   0  0  0  0  0  0  0  0  0  0  0  0
   86.4278  120.8038  128.3971 C   0  0  0  0  0  0  0  0  0  0  0  0
   87.1239  122.1646  130.5856 C   0  0  0  0  0  0  0  0  0  0  0  0
   87.4852  123.1399  131.5677 C   0  0  0  0  0  0  0  0  0  0  0  0
   87.5365  124.4160  131.0498 C   0  0  0  0  0  0  0  0  0  0  0  0
   83.2980  130.1385  135.0621 C   0  0  0  0  0  0  0  0  0  0  0  0
   86.9489  120.7781  130.6394 C   0  0  0  0  0  0  0  0  0  0  0  0
   86.9157  122.7616  129.3491 C   0  0  0  0  0  0  0  0  0  0  0  0
   87.8555  125.6451  131.7036 C   0  0  0  0  0  0  0  0  0  0  0  0
   88.4795  119.5567  132.1184 C   0  0  0  0  0  0  0  0  0  0  0  0
   86.0195  119.3042  132.4002 C   0  0  0  0  0  0  0  0  0  0  0  0
   88.6702  119.3530  133.6152 C   0  0  0  0  0  0  0  0  0  0  0  0
   86.2161  119.0958  133.8964 C   0  0  0  0  0  0  0  0  0  0  0  0
   87.7761  122.8307  132.9919 C   0  0  0  0  0  0  0  0  0  0  0  0
   87.3104  133.3989  135.7891 C   0  0  0  0  0  0  0  0  0  0  0  0
   87.2692  130.3981  136.4664 C   0  0  0  0  0  0  0  0  0  0  0  0
   87.7683  118.1246  135.5896 C   0  0  0  0  0  0  0  0  0  0  0  0
   84.3780  130.4293  134.0621 C   0  0  0  0  0  0  0  0  0  0  0  0
   86.8496  132.2935  134.8486 C   0  0  0  0  0  0  0  0  0  0  0  0
   86.5020  128.4702  132.8706 C   0  0  0  0  0  0  0  0  0  0  0  0
   87.4947  128.1472  131.7570 C   0  0  0  0  0  0  0  0  0  0  0  0
   86.7255  129.8573  133.4597 C   0  0  0  0  0  0  0  0  0  0  0  0
   86.2464  131.0860  135.5720 C   0  0  1  0  0  0  0  0  0  0  0  0
   86.5966  120.0939  129.5299 N   0  0  0  0  0  0  0  0  0  0  0  0
   86.5642  122.1290  128.2124 N   0  0  0  0  0  0  0  0  0  0  0  0
   87.1335  120.0707  131.8330 N   0  0  0  0  0  0  0  0  0  0  0  0
   87.2559  126.8275  131.2183 N   0  0  0  0  0  0  0  0  0  0  0  0
   87.5659  118.4718  134.1416 N   0  3  2  0  0  0  0  0  0  0  0  0
   85.7575  130.0766  134.5624 N   0  3  1  0  0  0  0  0  0  0  0  0
   88.6600  125.6868  132.6689 O   0  0  0  0  0  0  0  0  0  0  0  0
   83.5288  129.1055  135.9143 O   0  0  0  0  0  0  0  0  0  0  0  0
   87.1525  124.4488  129.3833 S   0  3  0  0  0  0  0  0  0  0  0  0
  1  2  1  0  0  0  0
  1  3  2  0  0  0  0
  2  8  2  0  0  0  0
  3 33  1  0  0  0  0
  4 26  1  0  0  0  0
  4 27  2  0  0  0  0
  5  6  1  0  0  0  0
  5  9  1  0  0  0  0
  5 10  2  0  0  0  0
  6  7  2  0  0  0  0
  7 11  1  0  0  0  0
  7 34  1  0  0  0  0
  8 33  1  0  0  0  0
  9 28  1  0  0  0  0
  9 26  2  0  0  0  0
 10 27  1  0  0  0  0
 10 34  1  0  0  0  0
 11 29  1  0  0  0  0
 11 32  2  0  0  0  0
 12 14  1  0  0  0  0
 12 28  1  0  0  0  0
 13 15  1  0  0  0  0
 13 28  1  0  0  0  0
 14 30  1  0  0  0  0
 15 30  1  0  0  0  0
 16  6  1  0  0  0  0
 17 21  1  0  0  0  0
 20  8  1  0  0  0  0
 21 25  1  0  0  0  0
 22 23  1  0  0  0  0
 22 24  1  0  0  0  0
 23 29  1  0  0  0  0
 24 31  1  0  0  0  0
 25 18  1  1  0  0  0
 25 31  1  0  0  0  0
 30 19  1  1  0  0  0
 31 20  1  6  0  0  0
M  CHG  3  30   1  31   1  34   1
M  END
>  <rmsd>
0.905408859

$$$$
ZINC32104707
 OpenBabel03282117253D

 31 34  0  0  0  0  0  0  0  0999 V2000
   87.4417  127.0450  131.1872 C   0  0  0  0  0  0  0  0  0  0  0  0
   88.6405  127.4380  130.5447 C   0  0  0  0  0  0  0  0  0  0  0  0
   89.4112  126.3362  130.2081 C   0  0  0  0  0  0  0  0  0  0  0  0
   87.3642  125.6718  131.3054 C   0  0  0  0  0  0  0  0  0  0  0  0
   86.3831  127.8104  131.6921 C   0  0  0  0  0  0  0  0  0  0  0  0
   85.2282  125.8138  132.4038 C   0  0  0  0  0  0  0  0  0  0  0  0
   85.9100  123.7717  132.1672 C   0  0  0  0  0  0  0  0  0  0  0  0
   84.4637  128.1949  132.6648 C   0  0  0  0  0  0  0  0  0  0  0  0
   89.0365  128.8400  130.2639 C   0  0  0  0  0  0  0  0  0  0  0  0
   90.7280  126.2973  129.5318 C   0  0  0  0  0  0  0  0  0  0  0  0
   86.1736  118.6736  134.9741 C   0  0  0  0  0  0  0  0  0  0  0  0
   88.6193  119.0949  135.1787 C   0  0  0  0  0  0  0  0  0  0  0  0
   85.3510  131.5479  135.7722 C   0  0  0  0  0  0  0  0  0  0  0  0
   87.1992  129.9521  135.2843 C   0  0  0  0  0  0  0  0  0  0  0  0
   86.2020  119.6320  132.2457 C   0  0  0  0  0  0  0  0  0  0  0  0
   83.4444  129.3743  135.8336 C   0  0  0  0  0  0  0  0  0  0  0  0
   87.5048  119.2848  132.9601 C   0  0  0  0  0  0  0  0  0  0  0  0
   84.9430  129.0943  135.8961 C   0  0  0  0  0  0  0  0  0  0  0  0
   85.6734  121.0547  132.4409 C   0  0  0  0  0  0  0  0  0  0  0  0
   82.8298  129.4987  134.4378 C   0  0  0  0  0  0  0  0  0  0  0  0
   86.2119  129.1111  131.7074 N   0  0  0  0  0  0  0  0  0  0  0  0
   84.2996  125.0605  132.9285 N   0  0  0  0  0  0  0  0  0  0  0  0
   84.7381  123.7514  132.7764 N   0  0  0  0  0  0  0  0  0  0  0  0
   84.9927  129.3537  132.3253 N   0  0  0  0  0  0  0  0  0  0  0  0
   86.2701  125.0614  131.9069 N   0  0  0  0  0  0  0  0  0  0  0  0
   85.2986  127.1900  132.2891 N   0  0  0  0  0  0  0  0  0  0  0  0
   87.3556  119.4368  134.4261 N   0  3  0  0  0  0  0  0  0  0  0  0
   85.7073  130.1805  135.2400 N   0  3  0  0  0  0  0  0  0  0  0  0
   88.6757  124.8432  130.6738 S   0  3  0  0  0  0  0  0  0  0  0  0
   86.7885  122.3324  131.7914 S   0  0  0  0  0  0  0  0  0  0  0  0
   82.9493  127.9724  133.4598 S   0  0  0  0  0  0  0  0  0  0  0  0
  1  2  1  0  0  0  0
  1  5  1  0  0  0  0
  1  4  2  0  0  0  0
  2  3  2  0  0  0  0
  3 29  1  0  0  0  0
  4 25  1  0  0  0  0
  4 29  1  0  0  0  0
  5 26  1  0  0  0  0
  5 21  2  0  0  0  0
  6 25  1  0  0  0  0
  6 26  1  0  0  0  0
  6 22  2  0  0  0  0
  7 25  1  0  0  0  0
  7 30  1  0  0  0  0
  7 23  2  0  0  0  0
  8 26  1  0  0  0  0
  8 31  1  0  0  0  0
  8 24  2  0  0  0  0
  9  2  1  0  0  0  0
 10  3  1  0  0  0  0
 11 27  1  0  0  0  0
 12 27  1  0  0  0  0
 13 28  1  0  0  0  0
 14 28  1  0  0  0  0
 15 17  1  0  0  0  0
 15 19  1  0  0  0  0
 16 18  1  0  0  0  0
 16 20  1  0  0  0  0
 17 27  1  0  0  0  0
 18 28  1  0  0  0  0
 19 30  1  0  0  0  0
 20 31  1  0  0  0  0
 21 24  1  0  0  0  0
 22 23  1  0  0  0  0
M  CHG  3  27   1  28   1  29   1
M  END
>  <rmsd>
1.03014517

$$$$
ZINC04583732
 OpenBabel03282117253D

 32 34  0  0  0  0  0  0  0  0999 V2000
   88.7421  128.7059  131.5443 C   0  0  0  0  0  0  0  0  0  0  0  0
   87.2435  124.1186  134.3368 C   0  0  0  0  0  0  0  0  0  0  0  0
   87.1678  122.7534  134.6125 C   0  0  0  0  0  0  0  0  0  0  0  0
   88.8387  129.1116  130.2133 C   0  0  0  0  0  0  0  0  0  0  0  0
   86.3320  128.7723  131.3897 C   0  0  0  0  0  0  0  0  0  0  0  0
   83.4172  130.4805  135.5509 C   0  0  0  0  0  0  0  0  0  0  0  0
   87.1268  122.2775  132.2441 C   0  0  0  0  0  0  0  0  0  0  0  0
   85.6443  130.9506  134.8153 C   0  0  0  0  0  0  0  0  0  0  0  0
   85.0557  128.7467  135.3720 C   0  0  0  0  0  0  0  0  0  0  0  0
   87.4888  128.5361  132.1326 C   0  0  0  0  0  0  0  0  0  0  0  0
   84.3654  131.3998  135.1125 C   0  0  0  0  0  0  0  0  0  0  0  0
   83.7616  129.1387  135.6836 C   0  0  0  0  0  0  0  0  0  0  0  0
   87.2606  124.5633  133.0148 C   0  0  0  0  0  0  0  0  0  0  0  0
   87.1095  121.8328  133.5661 C   0  0  0  0  0  0  0  0  0  0  0  0
   87.2024  123.6427  131.9685 C   0  0  0  0  0  0  0  0  0  0  0  0
   87.6819  129.3477  129.4705 C   0  0  0  0  0  0  0  0  0  0  0  0
   86.4286  129.1781  130.0587 C   0  0  0  0  0  0  0  0  0  0  0  0
   87.3900  128.1128  133.5203 C   0  0  0  0  0  0  0  0  0  0  0  0
   84.0161  132.8393  134.9643 C   0  0  0  0  0  0  0  0  0  0  0  0
   82.7610  128.1405  136.1513 C   0  0  0  0  0  0  0  0  0  0  0  0
   87.3503  129.1949  134.6203 C   0  0  0  0  0  0  0  0  0  0  0  0
   87.3176  126.8232  133.7780 N   0  0  0  0  0  0  0  0  0  0  0  0
   85.9490  129.6529  134.9519 N   0  3  0  0  0  0  0  0  0  0  0  0
   87.3367  125.9426  132.7639 N   0  0  0  0  0  0  0  0  0  0  0  0
   87.0326  120.4431  133.8477 N   0  3  0  0  0  0  0  0  0  0  0  0
   87.2185  124.0696  130.6112 N   0  3  0  0  0  0  0  0  0  0  0  0
   87.0182  120.0651  135.0441 O   0  5  0  0  0  0  0  0  0  0  0  0
   86.1295  124.3134  130.0407 O   0  5  0  0  0  0  0  0  0  0  0  0
   86.9805  119.6312  132.8925 O   0  0  0  0  0  0  0  0  0  0  0  0
   88.3212  124.1891  130.0275 O   0  0  0  0  0  0  0  0  0  0  0  0
   87.8672  129.8496  127.8266 Cl  0  0  0  0  0  0  0  0  0  0  0  0
   84.9596  129.4548  129.1901 Cl  0  0  0  0  0  0  0  0  0  0  0  0
  1 10  1  0  0  0  0
  1  4  2  0  0  0  0
  2 13  1  0  0  0  0
  2  3  2  0  0  0  0
  3 14  1  0  0  0  0
  4 16  1  0  0  0  0
  5 17  1  0  0  0  0
  5 10  2  0  0  0  0
  6 12  1  0  0  0  0
  6 11  2  0  0  0  0
  7 15  1  0  0  0  0
  7 14  2  0  0  0  0
  8 11  1  0  0  0  0
  8 23  2  0  0  0  0
  9 23  1  0  0  0  0
  9 12  2  0  0  0  0
 10 18  1  0  0  0  0
 13 24  1  0  0  0  0
 13 15  2  0  0  0  0
 14 25  1  0  0  0  0
 15 26  1  0  0  0  0
 16 31  1  0  0  0  0
 16 17  2  0  0  0  0
 17 32  1  0  0  0  0
 18 22  2  0  0  0  0
 19 11  1  0  0  0  0
 20 12  1  0  0  0  0
 21 18  1  0  0  0  0
 21 23  1  0  0  0  0
 24 22  1  0  0  0  0
 25 27  1  0  0  0  0
 25 29  2  0  0  0  0
 26 28  1  0  0  0  0
 26 30  2  0  0  0  0
M  CHG  5  23   1  25   1  26   1  27  -1  28  -1
M  END
>  <rmsd>
1.13824904

$$$$
ZINC19802564
 OpenBabel03282117253D

 34 36  0  0  0  0  0  0  0  0999 V2000
   86.4222  128.8391  132.3242 C   0  0  0  0  0  0  0  0  0  0  0  0
   87.9423  128.0045  134.0000 C   0  0  0  0  0  0  0  0  0  0  0  0
   83.2248  122.8750  134.4643 C   0  0  0  0  0  0  0  0  0  0  0  0
   83.9474  122.7821  136.7636 C   0  0  0  0  0  0  0  0  0  0  0  0
   86.0175  127.5338  132.0386 C   0  0  0  0  0  0  0  0  0  0  0  0
   87.5365  126.6980  133.7151 C   0  0  0  0  0  0  0  0  0  0  0  0
   83.1620  121.4808  134.4294 C   0  0  0  0  0  0  0  0  0  0  0  0
   83.8825  121.3874  136.7292 C   0  0  0  0  0  0  0  0  0  0  0  0
   87.3896  129.0872  133.3065 C   0  0  0  0  0  0  0  0  0  0  0  0
   83.6333  123.5368  135.6272 C   0  0  0  0  0  0  0  0  0  0  0  0
   86.5671  126.4521  132.7356 C   0  0  0  0  0  0  0  0  0  0  0  0
   83.4961  120.7237  135.5597 C   0  0  0  0  0  0  0  0  0  0  0  0
   87.8065  130.4985  133.6195 C   0  0  0  0  0  0  0  0  0  0  0  0
   83.7092  125.0363  135.6629 C   0  0  0  0  0  0  0  0  0  0  0  0
   86.1541  125.0455  132.4046 C   0  0  0  0  0  0  0  0  0  0  0  0
   83.4818  119.2213  135.4960 C   0  0  0  0  0  0  0  0  0  0  0  0
   85.2920  131.6525  136.3011 C   0  0  0  0  0  0  0  0  0  0  0  0
   82.4545  127.8612  134.8972 C   0  0  0  0  0  0  0  0  0  0  0  0
   86.4560  121.9908  131.9085 C   0  0  0  0  0  0  0  0  0  0  0  0
   87.0634  118.2771  134.4236 C   0  0  0  0  0  0  0  0  0  0  0  0
   83.9782  131.2371  135.6203 C   0  0  0  0  0  0  0  0  0  0  0  0
   82.5368  129.3876  135.0160 C   0  0  0  0  0  0  0  0  0  0  0  0
   86.5629  130.9935  135.7659 C   0  0  0  0  0  0  0  0  0  0  0  0
   82.4710  127.1655  136.2558 C   0  0  0  0  0  0  0  0  0  0  0  0
   86.6235  123.0826  130.8563 C   0  0  0  0  0  0  0  0  0  0  0  0
   85.9471  118.6482  135.3984 C   0  0  0  0  0  0  0  0  0  0  0  0
   87.7519  121.6334  132.6294 C   0  0  0  0  0  0  0  0  0  0  0  0
   87.2494  119.2154  133.2297 C   0  0  0  0  0  0  0  0  0  0  0  0
   83.8115  129.7852  135.6123 N   0  0  0  0  0  0  0  0  0  0  0  0
   86.7482  131.3063  134.3154 N   0  3  0  0  0  0  0  0  0  0  0  0
   82.4205  125.6782  136.0848 N   0  3  0  0  0  0  0  0  0  0  0  0
   87.0878  124.3809  131.4357 N   0  3  0  0  0  0  0  0  0  0  0  0
   84.6203  118.6399  134.7060 N   0  3  0  0  0  0  0  0  0  0  0  0
   87.4850  120.6168  133.6982 N   0  3  0  0  0  0  0  0  0  0  0  0
  1  5  1  0  0  0  0
  1  9  2  0  0  0  0
  2  9  1  0  0  0  0
  2  6  2  0  0  0  0
  3 10  1  0  0  0  0
  3  7  2  0  0  0  0
  4  8  1  0  0  0  0
  4 10  2  0  0  0  0
  5 11  2  0  0  0  0
  6 11  1  0  0  0  0
  7 12  1  0  0  0  0
  8 12  2  0  0  0  0
 13  9  1  0  0  0  0
 13 30  1  0  0  0  0
 14 10  1  0  0  0  0
 14 31  1  0  0  0  0
 15 11  1  0  0  0  0
 15 32  1  0  0  0  0
 16 12  1  0  0  0  0
 16 33  1  0  0  0  0
 17 21  1  0  0  0  0
 17 23  1  0  0  0  0
 18 22  1  0  0  0  0
 18 24  1  0  0  0  0
 19 25  1  0  0  0  0
 19 27  1  0  0  0  0
 20 26  1  0  0  0  0
 20 28  1  0  0  0  0
 21 29  1  0  0  0  0
 22 29  1  0  0  0  0
 23 30  1  0  0  0  0
 24 31  1  0  0  0  0
 25 32  1  0  0  0  0
 26 33  1  0  0  0  0
 27 34  1  0  0  0  0
 28 34  1  0  0  0  0
M  CHG  5  30   1  31   1  32   1  33   1  34   1
M  END
>  <rmsd>
1.20677388

$$$$
ZINC19802564
 OpenBabel03282117253D

 34 36  0  0  0  0  0  0  0  0999 V2000
   84.7834  121.8520  135.2898 C   0  0  0  0  0  0  0  0  0  0  0  0
   86.5623  122.9541  136.4883 C   0  0  0  0  0  0  0  0  0  0  0  0
   85.8003  127.7388  131.4575 C   0  0  0  0  0  0  0  0  0  0  0  0
   88.1567  128.1049  131.8195 C   0  0  0  0  0  0  0  0  0  0  0  0
   84.3064  123.0902  134.8557 C   0  0  0  0  0  0  0  0  0  0  0  0
   86.0857  124.1934  136.0529 C   0  0  0  0  0  0  0  0  0  0  0  0
   85.6096  129.1147  131.3178 C   0  0  0  0  0  0  0  0  0  0  0  0
   87.9662  129.4811  131.6776 C   0  0  0  0  0  0  0  0  0  0  0  0
   85.9151  121.7718  136.1116 C   0  0  0  0  0  0  0  0  0  0  0  0
   87.0732  127.2236  131.7254 C   0  0  0  0  0  0  0  0  0  0  0  0
   84.9568  124.2716  135.2288 C   0  0  0  0  0  0  0  0  0  0  0  0
   86.6898  129.9992  131.4325 C   0  0  0  0  0  0  0  0  0  0  0  0
   86.4319  120.4319  136.5601 C   0  0  0  0  0  0  0  0  0  0  0  0
   87.2776  125.7443  131.8842 C   0  0  0  0  0  0  0  0  0  0  0  0
   84.4232  125.6053  134.7872 C   0  0  0  0  0  0  0  0  0  0  0  0
   86.4663  131.4834  131.3385 C   0  0  0  0  0  0  0  0  0  0  0  0
   88.8318  119.3558  133.7443 C   0  0  0  0  0  0  0  0  0  0  0  0
   86.6426  122.7734  130.9294 C   0  0  0  0  0  0  0  0  0  0  0  0
   83.6556  128.6124  134.9777 C   0  0  0  0  0  0  0  0  0  0  0  0
   85.8252  132.5848  134.9779 C   0  0  0  0  0  0  0  0  0  0  0  0
   87.9295  119.6052  132.5254 C   0  0  0  0  0  0  0  0  0  0  0  0
   86.9325  121.2758  131.0836 C   0  0  0  0  0  0  0  0  0  0  0  0
   88.4178  120.0534  135.0398 C   0  0  0  0  0  0  0  0  0  0  0  0
   87.9083  123.5953  130.7001 C   0  0  0  0  0  0  0  0  0  0  0  0
   82.7596  127.4405  135.3663 C   0  0  0  0  0  0  0  0  0  0  0  0
   86.6635  132.2265  133.7519 C   0  0  0  0  0  0  0  0  0  0  0  0
   84.5131  129.1328  136.1270 C   0  0  0  0  0  0  0  0  0  0  0  0
   84.7763  131.5529  135.3968 C   0  0  0  0  0  0  0  0  0  0  0  0
   87.7442  121.0331  132.2757 N   0  0  0  0  0  0  0  0  0  0  0  0
   87.0502  119.6179  135.4592 N   0  3  0  0  0  0  0  0  0  0  0  0
   87.5757  125.0515  130.5873 N   0  3  0  0  0  0  0  0  0  0  0  0
   83.5335  126.2418  135.8146 N   0  3  0  0  0  0  0  0  0  0  0  0
   85.7909  132.0697  132.5461 N   0  3  0  0  0  0  0  0  0  0  0  0
   85.4192  130.2243  135.6423 N   0  3  0  0  0  0  0  0  0  0  0  0
  1  5  1  0  0  0  0
  1  9  2  0  0  0  0
  2  9  1  0  0  0  0
  2  6  2  0  0  0  0
  3 10  1  0  0  0  0
  3  7  2  0  0  0  0
  4  8  1  0  0  0  0
  4 10  2  0  0  0  0
  5 11  2  0  0  0  0
  6 11  1  0  0  0  0
  7 12  1  0  0  0  0
  8 12  2  0  0  0  0
 13  9  1  0  0  0  0
 13 30  1  0  0  0  0
 14 10  1  0  0  0  0
 14 31  1  0  0  0  0
 15 11  1  0  0  0  0
 15 32  1  0  0  0  0
 16 12  1  0  0  0  0
 16 33  1  0  0  0  0
 17 21  1  0  0  0  0
 17 23  1  0  0  0  0
 18 22  1  0  0  0  0
 18 24  1  0  0  0  0
 19 25  1  0  0  0  0
 19 27  1  0  0  0  0
 20 26  1  0  0  0  0
 20 28  1  0  0  0  0
 21 29  1  0  0  0  0
 22 29  1  0  0  0  0
 23 30  1  0  0  0  0
 24 31  1  0  0  0  0
 25 32  1  0  0  0  0
 26 33  1  0  0  0  0
 27 34  1  0  0  0  0
 28 34  1  0  0  0  0
M  CHG  5  30   1  31   1  32   1  33   1  34   1
M  END
>  <rmsd>
1.14374971

$$$$
ZINC33048223
 OpenBabel03282117253D

 33 36  0  0  0  0  0  0  0  0999 V2000
   81.5948  128.9871  137.1084 C   0  0  0  0  0  0  0  0  0  0  0  0
   82.2597  130.1967  137.3097 C   0  0  0  0  0  0  0  0  0  0  0  0
   82.1838  127.9880  136.3334 C   0  0  0  0  0  0  0  0  0  0  0  0
   83.5135  130.4071  136.7360 C   0  0  0  0  0  0  0  0  0  0  0  0
   83.4376  128.1984  135.7597 C   0  0  0  0  0  0  0  0  0  0  0  0
   87.4587  120.8577  128.3129 C   0  0  0  0  0  0  0  0  0  0  0  0
   87.5809  122.2449  130.5902 C   0  0  0  0  0  0  0  0  0  0  0  0
   84.1025  129.4081  135.9610 C   0  0  0  0  0  0  0  0  0  0  0  0
   87.6903  123.2313  131.6205 C   0  0  0  0  0  0  0  0  0  0  0  0
   87.9022  124.4971  131.1186 C   0  0  0  0  0  0  0  0  0  0  0  0
   87.3698  120.8626  130.6133 C   0  0  0  0  0  0  0  0  0  0  0  0
   87.7180  122.8237  129.3352 C   0  0  0  0  0  0  0  0  0  0  0  0
   88.0625  125.7322  131.8179 C   0  0  0  0  0  0  0  0  0  0  0  0
   88.4313  119.6424  132.4589 C   0  0  0  0  0  0  0  0  0  0  0  0
   85.9793  119.4350  132.0848 C   0  0  0  0  0  0  0  0  0  0  0  0
   88.2166  119.4617  133.9555 C   0  0  0  0  0  0  0  0  0  0  0  0
   85.7705  119.2496  133.5824 C   0  0  0  0  0  0  0  0  0  0  0  0
   87.5892  122.9423  133.0747 C   0  0  0  0  0  0  0  0  0  0  0  0
   86.1445  132.4606  134.7253 C   0  0  0  0  0  0  0  0  0  0  0  0
   86.8015  118.2830  135.6373 C   0  0  0  0  0  0  0  0  0  0  0  0
   85.4510  129.6346  135.3437 C   0  0  0  0  0  0  0  0  0  0  0  0
   86.5070  128.5988  132.5509 C   0  0  0  0  0  0  0  0  0  0  0  0
   87.7513  128.2403  131.7428 C   0  0  0  0  0  0  0  0  0  0  0  0
   85.0231  131.7119  134.0389 C   0  0  0  0  0  0  0  0  0  0  0  0
   86.5954  129.9922  133.1609 C   0  0  0  0  0  0  0  0  0  0  0  0
   87.3085  120.1651  129.4588 N   0  0  0  0  0  0  0  0  0  0  0  0
   87.6658  122.1772  128.1541 N   0  0  0  0  0  0  0  0  0  0  0  0
   87.2188  120.1732  131.8221 N   0  0  0  0  0  0  0  0  0  0  0  0
   87.6362  126.9154  131.1769 N   0  0  0  0  0  0  0  0  0  0  0  0
   86.9949  118.6080  134.1828 N   0  3  2  0  0  0  0  0  0  0  0  0
   85.3757  130.2463  133.9660 N   0  3  1  0  0  0  0  0  0  0  0  0
   88.5848  125.7775  132.9606 O   0  0  0  0  0  0  0  0  0  0  0  0
   87.9718  124.5072  129.4096 S   0  3  0  0  0  0  0  0  0  0  0  0
  1  2  1  0  0  0  0
  1  3  2  0  0  0  0
  2  4  2  0  0  0  0
  3  5  1  0  0  0  0
  4  8  1  0  0  0  0
  5  8  2  0  0  0  0
  6 26  1  0  0  0  0
  6 27  2  0  0  0  0
  7  9  1  0  0  0  0
  7 11  1  0  0  0  0
  7 12  2  0  0  0  0
  9 10  2  0  0  0  0
 10 13  1  0  0  0  0
 10 33  1  0  0  0  0
 11 28  1  0  0  0  0
 11 26  2  0  0  0  0
 12 27  1  0  0  0  0
 12 33  1  0  0  0  0
 13 29  1  0  0  0  0
 13 32  2  0  0  0  0
 14 16  1  0  0  0  0
 14 28  1  0  0  0  0
 15 17  1  0  0  0  0
 15 28  1  0  0  0  0
 16 30  1  0  0  0  0
 17 30  1  0  0  0  0
 18  9  1  0  0  0  0
 19 24  1  0  0  0  0
 21  8  1  0  0  0  0
 22 23  1  0  0  0  0
 22 25  1  0  0  0  0
 23 29  1  0  0  0  0
 24 31  1  0  0  0  0
 25 31  1  0  0  0  0
 30 20  1  1  0  0  0
 31 21  1  1  0  0  0
M  CHG  3  30   1  31   1  33   1
M  END
>  <rmsd>
1.0498383

$$$$
ZINC39933447
 OpenBabel03282117253D

 31 35  0  0  0  0  0  0  0  0999 V2000
   86.3487  126.2286  132.6870 C   0  0  0  0  0  0  0  0  0  0  0  0
   87.4006  124.1405  132.3710 C   0  0  0  0  0  0  0  0  0  0  0  0
   84.0685  132.8226  135.5571 C   0  0  0  0  0  0  0  0  0  0  0  0
   90.2147  117.2131  133.3089 C   0  0  0  0  0  0  0  0  0  0  0  0
   85.4449  133.2078  135.7249 C   0  0  0  0  0  0  0  0  0  0  0  0
   88.9303  116.7707  133.7838 C   0  0  0  0  0  0  0  0  0  0  0  0
   83.7259  131.5699  135.2284 C   0  0  0  0  0  0  0  0  0  0  0  0
   90.4846  118.5123  133.1242 C   0  0  0  0  0  0  0  0  0  0  0  0
   86.4528  132.3413  135.5717 C   0  0  0  0  0  0  0  0  0  0  0  0
   87.9427  117.6256  134.0737 C   0  0  0  0  0  0  0  0  0  0  0  0
   84.7258  130.5286  135.0241 C   0  0  0  0  0  0  0  0  0  0  0  0
   89.4950  119.5484  133.3945 C   0  0  0  0  0  0  0  0  0  0  0  0
   84.4372  129.2542  134.6660 C   0  0  0  0  0  0  0  0  0  0  0  0
   89.7055  120.8728  133.2009 C   0  0  0  0  0  0  0  0  0  0  0  0
   86.1656  130.9217  135.2220 C   0  0  0  0  0  0  0  0  0  0  0  0
   88.1579  119.0913  133.9141 C   0  0  0  0  0  0  0  0  0  0  0  0
   86.8796  128.6177  134.7742 C   0  0  0  0  0  0  0  0  0  0  0  0
   87.4080  121.4199  134.0977 C   0  0  0  0  0  0  0  0  0  0  0  0
   85.4896  128.1999  134.3868 C   0  0  2  0  0  0  0  0  0  0  0  0
   88.6449  121.9337  133.4175 C   0  0  2  0  0  0  0  0  0  0  0  0
   83.0175  128.7362  134.5386 C   0  0  0  0  0  0  0  0  0  0  0  0
   91.0461  121.4398  132.7754 C   0  0  0  0  0  0  0  0  0  0  0  0
   86.7333  125.6986  133.8285 N   0  0  0  0  0  0  0  0  0  0  0  0
   87.3513  124.4742  133.6431 N   0  0  0  0  0  0  0  0  0  0  0  0
   87.1448  130.0986  135.1293 N   0  3  0  0  0  0  0  0  0  0  0  0
   87.2138  119.8934  134.2453 N   0  3  0  0  0  0  0  0  0  0  0  0
   87.8699  127.9035  134.7986 O   0  0  0  0  0  0  0  0  0  0  0  0
   86.4830  122.0940  134.5234 O   0  0  0  0  0  0  0  0  0  0  0  0
   86.7033  125.2840  131.2999 S   0  3  0  0  0  0  0  0  0  0  0  0
   85.5310  127.7906  132.6090 S   0  0  0  0  0  0  0  0  0  0  0  0
   88.1231  122.6448  131.8339 S   0  0  0  0  0  0  0  0  0  0  0  0
  1 29  1  0  0  0  0
  1 30  1  0  0  0  0
  1 23  2  0  0  0  0
  2 29  1  0  0  0  0
  2 31  1  0  0  0  0
  2 24  2  0  0  0  0
  3  5  1  0  0  0  0
  3  7  2  0  0  0  0
  4  6  1  0  0  0  0
  4  8  2  0  0  0  0
  5  9  2  0  0  0  0
  6 10  2  0  0  0  0
  7 11  1  0  0  0  0
  8 12  1  0  0  0  0
  9 15  1  0  0  0  0
 10 16  1  0  0  0  0
 11 15  1  0  0  0  0
 11 13  2  0  0  0  0
 12 16  1  0  0  0  0
 12 14  2  0  0  0  0
 15 25  2  0  0  0  0
 16 26  2  0  0  0  0
 17 25  1  0  0  0  0
 17 27  2  0  0  0  0
 18 26  1  0  0  0  0
 18 28  2  0  0  0  0
 19 13  1  0  0  0  0
 19 17  1  0  0  0  0
 19 30  1  6  0  0  0
 20 14  1  0  0  0  0
 20 18  1  0  0  0  0
 20 31  1  6  0  0  0
 21 13  1  0  0  0  0
 22 14  1  0  0  0  0
 23 24  1  0  0  0  0
M  CHG  3  25   1  26   1  29   1
M  END
>  <rmsd>
1.1306597

$$$$
ZINC63665530
 OpenBabel03282117253D

 31 33  0  0  0  0  0  0  0  0999 V2000
   85.4229  125.1838  130.4465 C   0  0  0  0  0  0  0  0  0  0  0  0
   85.0800  123.8210  130.2108 C   0  0  0  0  0  0  0  0  0  0  0  0
   86.6797  125.3137  130.9953 C   0  0  0  0  0  0  0  0  0  0  0  0
   86.0880  122.9612  130.5884 C   0  0  0  0  0  0  0  0  0  0  0  0
   87.4016  126.5523  131.3850 C   0  0  0  0  0  0  0  0  0  0  0  0
   86.1247  121.5366  130.5124 C   0  0  0  0  0  0  0  0  0  0  0  0
   82.9031  128.7617  135.8046 C   0  0  0  0  0  0  0  0  0  0  0  0
   87.3457  117.2467  137.2632 C   0  0  0  0  0  0  0  0  0  0  0  0
   84.1988  127.9887  135.5945 C   0  0  0  0  0  0  0  0  0  0  0  0
   87.2798  116.4727  135.9554 C   0  0  0  0  0  0  0  0  0  0  0  0
   82.7531  129.8843  134.7834 C   0  0  0  0  0  0  0  0  0  0  0  0
   86.6919  118.6144  137.1166 C   0  0  0  0  0  0  0  0  0  0  0  0
   85.4116  128.9060  135.5847 C   0  0  0  0  0  0  0  0  0  0  0  0
   87.8929  117.2638  134.8122 C   0  0  0  0  0  0  0  0  0  0  0  0
   83.9637  130.8201  134.7281 C   0  0  1  0  0  0  0  0  0  0  0  0
   87.2954  119.4275  135.9642 C   0  0  2  0  0  0  0  0  0  0  0  0
   84.0778  131.7291  135.9513 C   0  0  0  0  0  0  0  0  0  0  0  0
   86.5451  120.7495  135.8161 C   0  0  0  0  0  0  0  0  0  0  0  0
   86.9795  129.4479  132.9057 C   0  0  0  0  0  0  0  0  0  0  0  0
   86.9874  118.7984  132.2269 C   0  0  0  0  0  0  0  0  0  0  0  0
   87.3007  129.0298  131.4733 C   0  0  0  0  0  0  0  0  0  0  0  0
   87.4851  119.4470  130.9378 C   0  0  0  0  0  0  0  0  0  0  0  0
   85.4801  129.5542  133.1544 C   0  0  0  0  0  0  0  0  0  0  0  0
   87.7119  119.3285  133.4579 C   0  0  0  0  0  0  0  0  0  0  0  0
   86.7230  127.7422  131.1692 N   0  0  0  0  0  0  0  0  0  0  0  0
   87.2875  120.8784  130.9695 N   0  0  0  0  0  0  0  0  0  0  0  0
   85.2478  130.0170  134.5717 N   0  3  2  0  0  0  0  0  0  0  0  0
   87.1992  118.6061  134.6803 N   0  3  1  0  0  0  0  0  0  0  0  0
   88.5369  126.4653  131.8455 O   0  0  0  0  0  0  0  0  0  0  0  0
   85.1651  120.8776  130.0356 O   0  0  0  0  0  0  0  0  0  0  0  0
   87.4407  123.7968  131.2242 S   0  3  0  0  0  0  0  0  0  0  0  0
  1  2  1  0  0  0  0
  1  3  2  0  0  0  0
  2  4  2  0  0  0  0
  3  5  1  0  0  0  0
  3 31  1  0  0  0  0
  4  6  1  0  0  0  0
  4 31  1  0  0  0  0
  5 25  1  0  0  0  0
  5 29  2  0  0  0  0
  6 26  1  0  0  0  0
  6 30  2  0  0  0  0
  7  9  1  0  0  0  0
  7 11  1  0  0  0  0
  8 10  1  0  0  0  0
  8 12  1  0  0  0  0
  9 13  1  0  0  0  0
 10 14  1  0  0  0  0
 11 15  1  0  0  0  0
 12 16  1  0  0  0  0
 13 27  1  0  0  0  0
 14 28  1  0  0  0  0
 15 17  1  0  0  0  0
 15 27  1  1  0  0  0
 16 18  1  0  0  0  0
 16 28  1  6  0  0  0
 19 21  1  0  0  0  0
 19 23  1  0  0  0  0
 20 22  1  0  0  0  0
 20 24  1  0  0  0  0
 21 25  1  0  0  0  0
 22 26  1  0  0  0  0
 27 23  1  6  0  0  0
 28 24  1  6  0  0  0
M  CHG  3  27   1  28   1  31   1
M  END
>  <rmsd>
1.17986536

$$$$
ZINC33048307
 OpenBabel03282117253D

 31 33  0  0  0  0  0  0  0  0999 V2000
   87.2148  122.1247  129.8238 C   0  0  0  0  0  0  0  0  0  0  0  0
   87.6339  123.1950  132.2331 C   0  0  0  0  0  0  0  0  0  0  0  0
   87.9322  124.0233  133.3606 C   0  0  0  0  0  0  0  0  0  0  0  0
   88.3177  125.2945  132.9940 C   0  0  0  0  0  0  0  0  0  0  0  0
   87.2135  121.8667  132.1115 C   0  0  0  0  0  0  0  0  0  0  0  0
   87.8117  123.8932  131.0457 C   0  0  0  0  0  0  0  0  0  0  0  0
   88.6922  126.3991  133.8184 C   0  0  0  0  0  0  0  0  0  0  0  0
   88.1424  120.2898  133.7462 C   0  0  0  0  0  0  0  0  0  0  0  0
   85.6755  120.4955  133.4866 C   0  0  0  0  0  0  0  0  0  0  0  0
   87.9583  119.9648  135.2224 C   0  0  0  0  0  0  0  0  0  0  0  0
   85.4965  120.1648  134.9629 C   0  0  0  0  0  0  0  0  0  0  0  0
   87.8420  123.5801  134.7762 C   0  0  0  0  0  0  0  0  0  0  0  0
   83.8547  127.2636  135.2075 C   0  0  0  0  0  0  0  0  0  0  0  0
   82.8000  129.0478  136.6261 C   0  0  0  0  0  0  0  0  0  0  0  0
   85.3868  128.2575  131.7850 C   0  0  0  0  0  0  0  0  0  0  0  0
   85.8609  130.5783  130.9495 C   0  0  0  0  0  0  0  0  0  0  0  0
   86.4421  118.8162  136.8355 C   0  0  0  0  0  0  0  0  0  0  0  0
   87.9639  128.0056  135.6301 C   0  0  0  0  0  0  0  0  0  0  0  0
   87.5290  129.2962  134.9617 C   0  0  0  0  0  0  0  0  0  0  0  0
   85.1696  129.3744  135.7540 C   0  0  0  0  0  0  0  0  0  0  0  0
   85.7372  130.1468  133.4557 C   0  0  0  0  0  0  0  0  0  0  0  0
   83.7876  128.7647  135.4930 C   0  0  0  0  0  0  0  0  0  0  0  0
   86.1021  129.5769  132.0803 C   0  0  0  0  0  0  0  0  0  0  0  0
   87.0025  121.3296  130.8907 N   0  0  0  0  0  0  0  0  0  0  0  0
   87.6166  123.4081  129.8039 N   0  0  0  0  0  0  0  0  0  0  0  0
   87.0032  121.0673  133.2411 N   0  0  0  0  0  0  0  0  0  0  0  0
   87.7440  126.8847  134.7447 N   0  0  0  0  0  0  0  0  0  0  0  0
   86.6290  119.2809  135.4187 N   0  3  2  0  0  0  0  0  0  0  0  0
   86.0989  129.2041  134.5772 N   0  3  0  0  0  0  0  0  0  0  0  0
   89.8213  126.9426  133.7160 O   0  0  0  0  0  0  0  0  0  0  0  0
   88.3243  125.4991  131.2958 S   0  3  0  0  0  0  0  0  0  0  0  0
  1 24  1  0  0  0  0
  1 25  2  0  0  0  0
  2  3  1  0  0  0  0
  2  5  1  0  0  0  0
  2  6  2  0  0  0  0
  3  4  2  0  0  0  0
  4  7  1  0  0  0  0
  4 31  1  0  0  0  0
  5 26  1  0  0  0  0
  5 24  2  0  0  0  0
  6 25  1  0  0  0  0
  6 31  1  0  0  0  0
  7 27  1  0  0  0  0
  7 30  2  0  0  0  0
  8 10  1  0  0  0  0
  8 26  1  0  0  0  0
  9 11  1  0  0  0  0
  9 26  1  0  0  0  0
 10 28  1  0  0  0  0
 11 28  1  0  0  0  0
 12  3  1  0  0  0  0
 13 22  1  0  0  0  0
 14 22  1  0  0  0  0
 15 23  1  0  0  0  0
 16 23  1  0  0  0  0
 18 19  1  0  0  0  0
 18 27  1  0  0  0  0
 19 29  1  0  0  0  0
 20 22  1  0  0  0  0
 20 29  1  0  0  0  0
 21 23  1  0  0  0  0
 21 29  1  0  0  0  0
 28 17  1  1  0  0  0
M  CHG  3  28   1  29   1  31   1
M  END
>  <rmsd>
1.3438133

$$$$
ZINC08386254
 OpenBabel03282117253D

 32 35  0  0  0  0  0  0  0  0999 V2000
   86.7093  129.0313  130.3937 C   0  0  0  0  0  0  0  0  0  0  0  0
   88.0496  128.8375  130.7280 C   0  0  0  0  0  0  0  0  0  0  0  0
   85.7060  128.6473  131.2834 C   0  0  0  0  0  0  0  0  0  0  0  0
   82.1252  131.4737  134.9993 C   0  0  0  0  0  0  0  0  0  0  0  0
   81.4945  130.9280  136.1198 C   0  0  0  0  0  0  0  0  0  0  0  0
   88.3866  128.2595  131.9518 C   0  0  0  0  0  0  0  0  0  0  0  0
   86.0430  128.0694  132.5074 C   0  0  0  0  0  0  0  0  0  0  0  0
   83.4202  131.0815  134.6380 C   0  0  0  0  0  0  0  0  0  0  0  0
   82.1322  129.9729  136.9185 C   0  0  0  0  0  0  0  0  0  0  0  0
   88.1020  123.2053  134.2218 C   0  0  0  0  0  0  0  0  0  0  0  0
   88.1890  121.8134  134.2424 C   0  0  0  0  0  0  0  0  0  0  0  0
   87.4135  121.7310  131.9557 C   0  0  0  0  0  0  0  0  0  0  0  0
   87.3833  127.8754  132.8416 C   0  0  0  0  0  0  0  0  0  0  0  0
   84.0759  130.1233  135.4292 C   0  0  0  0  0  0  0  0  0  0  0  0
   83.4215  129.5975  136.5396 C   0  0  0  0  0  0  0  0  0  0  0  0
   87.6707  123.8602  133.0681 C   0  0  0  0  0  0  0  0  0  0  0  0
   87.8447  121.0762  133.1095 C   0  0  0  0  0  0  0  0  0  0  0  0
   87.3265  123.1230  131.9352 C   0  0  0  0  0  0  0  0  0  0  0  0
   85.4437  128.7330  136.2987 C   0  0  0  0  0  0  0  0  0  0  0  0
   87.7456  127.2540  134.1569 C   0  0  0  0  0  0  0  0  0  0  0  0
   87.9545  128.1738  135.3521 C   0  0  0  0  0  0  0  0  0  0  0  0
   85.3306  129.5743  135.2955 N   0  0  0  0  0  0  0  0  0  0  0  0
   87.8311  125.9551  134.1997 N   0  0  0  0  0  0  0  0  0  0  0  0
   84.3196  128.7112  137.0766 N   0  0  0  0  0  0  0  0  0  0  0  0
   87.5912  125.2620  133.0731 N   0  0  0  0  0  0  0  0  0  0  0  0
   87.9337  119.6592  133.1314 N   0  3  0  0  0  0  0  0  0  0  0  0
   86.8837  123.7660  130.7454 N   0  3  0  0  0  0  0  0  0  0  0  0
   88.3240  119.0906  134.1796 O   0  5  0  0  0  0  0  0  0  0  0  0
   85.6581  123.9801  130.5937 O   0  5  0  0  0  0  0  0  0  0  0  0
   87.6192  119.0142  132.1020 O   0  0  0  0  0  0  0  0  0  0  0  0
   87.7327  124.0990  129.8857 O   0  0  0  0  0  0  0  0  0  0  0  0
   86.7952  127.7359  136.6811 S   0  0  0  0  0  0  0  0  0  0  0  0
  1  2  1  0  0  0  0
  1  3  2  0  0  0  0
  2  6  2  0  0  0  0
  3  7  1  0  0  0  0
  4  5  1  0  0  0  0
  4  8  2  0  0  0  0
  5  9  2  0  0  0  0
  6 13  1  0  0  0  0
  7 13  2  0  0  0  0
  8 14  1  0  0  0  0
  9 15  1  0  0  0  0
 10 16  1  0  0  0  0
 10 11  2  0  0  0  0
 11 17  1  0  0  0  0
 12 18  1  0  0  0  0
 12 17  2  0  0  0  0
 13 20  1  0  0  0  0
 14 22  1  0  0  0  0
 14 15  2  0  0  0  0
 15 24  1  0  0  0  0
 16 25  1  0  0  0  0
 16 18  2  0  0  0  0
 17 26  1  0  0  0  0
 18 27  1  0  0  0  0
 19 24  1  0  0  0  0
 19 32  1  0  0  0  0
 19 22  2  0  0  0  0
 20 23  2  0  0  0  0
 21 20  1  0  0  0  0
 21 32  1  0  0  0  0
 25 23  1  0  0  0  0
 26 28  1  0  0  0  0
 26 30  2  0  0  0  0
 27 29  1  0  0  0  0
 27 31  2  0  0  0  0
M  CHG  4  26   1  27   1  28  -1  29  -1
M  END
>  <rmsd>
1.06771719

$$$$
ZINC33048366
 OpenBabel03282117253D

 31 34  0  0  0  0  0  0  0  0999 V2000
   84.7578  121.6000  129.2523 C   0  0  0  0  0  0  0  0  0  0  0  0
   86.3898  122.5223  131.1529 C   0  0  0  0  0  0  0  0  0  0  0  0
   87.2053  123.2931  132.0400 C   0  0  0  0  0  0  0  0  0  0  0  0
   87.1859  124.6380  131.7403 C   0  0  0  0  0  0  0  0  0  0  0  0
   86.1040  121.1561  131.0662 C   0  0  0  0  0  0  0  0  0  0  0  0
   85.7813  123.3374  130.2070 C   0  0  0  0  0  0  0  0  0  0  0  0
   87.8891  125.7616  132.4113 C   0  0  0  0  0  0  0  0  0  0  0  0
   83.5127  132.0368  133.1408 C   0  0  0  0  0  0  0  0  0  0  0  0
   85.0217  132.2382  133.1986 C   0  0  0  0  0  0  0  0  0  0  0  0
   83.1542  130.5642  132.9705 C   0  0  0  0  0  0  0  0  0  0  0  0
   87.9510  119.6339  131.6082 C   0  0  0  0  0  0  0  0  0  0  0  0
   85.7824  119.4287  132.8126 C   0  0  0  0  0  0  0  0  0  0  0  0
   85.6688  131.3742  134.2697 C   0  0  0  0  0  0  0  0  0  0  0  0
   88.6860  119.1599  132.8546 C   0  0  0  0  0  0  0  0  0  0  0  0
   86.5222  118.9501  134.0552 C   0  0  0  0  0  0  0  0  0  0  0  0
   83.8029  129.6566  134.0192 C   0  0  2  0  0  0  0  0  0  0  0  0
   87.9928  122.7246  133.1649 C   0  0  0  0  0  0  0  0  0  0  0  0
   83.1908  129.8121  135.4108 C   0  0  0  0  0  0  0  0  0  0  0  0
   87.5646  116.6784  135.5276 C   0  0  0  0  0  0  0  0  0  0  0  0
   87.4423  128.8466  133.4875 C   0  0  0  0  0  0  0  0  0  0  0  0
   88.3008  128.2082  132.3987 C   0  0  0  0  0  0  0  0  0  0  0  0
   88.4987  117.6350  134.8192 C   0  0  0  0  0  0  0  0  0  0  0  0
   86.0668  129.2539  132.9745 C   0  0  0  0  0  0  0  0  0  0  0  0
   85.2779  120.6941  130.1034 N   0  0  0  0  0  0  0  0  0  0  0  0
   84.9508  122.9309  129.2269 N   0  0  0  0  0  0  0  0  0  0  0  0
   86.6623  120.2410  131.9664 N   0  0  0  0  0  0  0  0  0  0  0  0
   87.6699  127.0208  131.8735 N   0  0  0  0  0  0  0  0  0  0  0  0
   87.7870  118.2417  133.6429 N   0  3  2  0  0  0  0  0  0  0  0  0
   85.3011  129.9178  134.0924 N   0  3  1  0  0  0  0  0  0  0  0  0
   88.6234  125.5247  133.3668 O   0  0  0  0  0  0  0  0  0  0  0  0
   86.1898  124.9813  130.3929 S   0  3  0  0  0  0  0  0  0  0  0  0
  1 24  1  0  0  0  0
  1 25  2  0  0  0  0
  2  3  1  0  0  0  0
  2  5  1  0  0  0  0
  2  6  2  0  0  0  0
  3  4  2  0  0  0  0
  4  7  1  0  0  0  0
  4 31  1  0  0  0  0
  5 26  1  0  0  0  0
  5 24  2  0  0  0  0
  6 25  1  0  0  0  0
  6 31  1  0  0  0  0
  7 27  1  0  0  0  0
  7 30  2  0  0  0  0
  8  9  1  0  0  0  0
  8 10  1  0  0  0  0
  9 13  1  0  0  0  0
 10 16  1  0  0  0  0
 11 14  1  0  0  0  0
 11 26  1  0  0  0  0
 12 15  1  0  0  0  0
 12 26  1  0  0  0  0
 13 29  1  0  0  0  0
 14 28  1  0  0  0  0
 15 28  1  0  0  0  0
 16 18  1  0  0  0  0
 16 29  1  1  0  0  0
 17  3  1  0  0  0  0
 19 22  1  0  0  0  0
 20 21  1  0  0  0  0
 20 23  1  0  0  0  0
 21 27  1  0  0  0  0
 28 22  1  1  0  0  0
 29 23  1  6  0  0  0
M  CHG  3  28   1  29   1  31   1
M  END
>  <rmsd>
1.22548664

$$$$
ZINC33048367
 OpenBabel03282117253D

 31 34  0  0  0  0  0  0  0  0999 V2000
   85.1221  121.3696  129.0076 C   0  0  0  0  0  0  0  0  0  0  0  0
   86.5415  122.6200  130.8910 C   0  0  0  0  0  0  0  0  0  0  0  0
   87.2735  123.5358  131.7106 C   0  0  0  0  0  0  0  0  0  0  0  0
   87.3560  124.7932  131.1529 C   0  0  0  0  0  0  0  0  0  0  0  0
   86.2046  121.2706  131.0369 C   0  0  0  0  0  0  0  0  0  0  0  0
   86.0973  123.2411  129.7308 C   0  0  0  0  0  0  0  0  0  0  0  0
   88.0208  126.0136  131.6781 C   0  0  0  0  0  0  0  0  0  0  0  0
   85.7472  129.2409  137.4194 C   0  0  0  0  0  0  0  0  0  0  0  0
   86.7299  130.0467  136.5794 C   0  0  0  0  0  0  0  0  0  0  0  0
   85.1427  128.0920  136.6188 C   0  0  0  0  0  0  0  0  0  0  0  0
   87.8936  119.8495  132.1092 C   0  0  0  0  0  0  0  0  0  0  0  0
   85.5824  119.9364  133.0291 C   0  0  0  0  0  0  0  0  0  0  0  0
   86.1019  130.5337  135.2829 C   0  0  0  0  0  0  0  0  0  0  0  0
   88.4413  119.6202  133.5114 C   0  0  0  0  0  0  0  0  0  0  0  0
   86.1351  119.7015  134.4292 C   0  0  0  0  0  0  0  0  0  0  0  0
   84.5170  128.5384  135.2947 C   0  0  1  0  0  0  0  0  0  0  0  0
   87.8839  123.1883  133.0203 C   0  0  0  0  0  0  0  0  0  0  0  0
   83.2118  129.3124  135.4768 C   0  0  0  0  0  0  0  0  0  0  0  0
   86.8733  117.7503  136.4449 C   0  0  0  0  0  0  0  0  0  0  0  0
   86.9763  129.2907  132.5225 C   0  0  0  0  0  0  0  0  0  0  0  0
   87.9969  128.4944  131.7137 C   0  0  0  0  0  0  0  0  0  0  0  0
   87.9340  118.5252  135.6940 C   0  0  0  0  0  0  0  0  0  0  0  0
   86.5429  128.5592  133.7867 C   0  0  0  0  0  0  0  0  0  0  0  0
   85.4864  120.6422  130.0816 N   0  0  0  0  0  0  0  0  0  0  0  0
   85.3796  122.6638  128.7474 N   0  0  0  0  0  0  0  0  0  0  0  0
   86.6002  120.5434  132.1656 N   0  0  0  0  0  0  0  0  0  0  0  0
   87.4519  127.2218  131.3044 N   0  0  0  0  0  0  0  0  0  0  0  0
   87.4069  118.8981  134.3371 N   0  3  2  0  0  0  0  0  0  0  0  0
   85.5025  129.3859  134.5017 N   0  3  2  0  0  0  0  0  0  0  0  0
   89.0226  125.8966  132.3789 O   0  0  0  0  0  0  0  0  0  0  0  0
   86.5563  124.8800  129.6434 S   0  3  0  0  0  0  0  0  0  0  0  0
  1 24  1  0  0  0  0
  1 25  2  0  0  0  0
  2  3  1  0  0  0  0
  2  5  1  0  0  0  0
  2  6  2  0  0  0  0
  3  4  2  0  0  0  0
  4  7  1  0  0  0  0
  4 31  1  0  0  0  0
  5 26  1  0  0  0  0
  5 24  2  0  0  0  0
  6 25  1  0  0  0  0
  6 31  1  0  0  0  0
  7 27  1  0  0  0  0
  7 30  2  0  0  0  0
  8  9  1  0  0  0  0
  8 10  1  0  0  0  0
  9 13  1  0  0  0  0
 10 16  1  0  0  0  0
 11 14  1  0  0  0  0
 11 26  1  0  0  0  0
 12 15  1  0  0  0  0
 12 26  1  0  0  0  0
 13 29  1  0  0  0  0
 14 28  1  0  0  0  0
 15 28  1  0  0  0  0
 16 18  1  0  0  0  0
 16 29  1  1  0  0  0
 17  3  1  0  0  0  0
 19 22  1  0  0  0  0
 20 21  1  0  0  0  0
 20 23  1  0  0  0  0
 21 27  1  0  0  0  0
 28 22  1  1  0  0  0
 29 23  1  1  0  0  0
M  CHG  3  28   1  29   1  31   1
M  END
>  <rmsd>
1.05568993

$$$$
ZINC33048366
 OpenBabel03282117253D

 31 34  0  0  0  0  0  0  0  0999 V2000
   85.5636  121.4442  128.7632 C   0  0  0  0  0  0  0  0  0  0  0  0
   86.7542  122.6432  130.8298 C   0  0  0  0  0  0  0  0  0  0  0  0
   87.3900  123.5349  131.7500 C   0  0  0  0  0  0  0  0  0  0  0  0
   87.5555  124.8002  131.2298 C   0  0  0  0  0  0  0  0  0  0  0  0
   86.3861  121.2963  130.9082 C   0  0  0  0  0  0  0  0  0  0  0  0
   86.4640  123.2897  129.6353 C   0  0  0  0  0  0  0  0  0  0  0  0
   88.1647  126.0022  131.8553 C   0  0  0  0  0  0  0  0  0  0  0  0
   82.9997  131.4096  133.6289 C   0  0  0  0  0  0  0  0  0  0  0  0
   84.4453  131.8629  133.4700 C   0  0  0  0  0  0  0  0  0  0  0  0
   82.8628  129.9046  133.4234 C   0  0  0  0  0  0  0  0  0  0  0  0
   87.9129  119.8342  132.1544 C   0  0  0  0  0  0  0  0  0  0  0  0
   85.5070  119.9377  132.7840 C   0  0  0  0  0  0  0  0  0  0  0  0
   85.3870  131.0837  134.3747 C   0  0  0  0  0  0  0  0  0  0  0  0
   88.2804  119.5738  133.6089 C   0  0  0  0  0  0  0  0  0  0  0  0
   85.8797  119.6718  134.2369 C   0  0  0  0  0  0  0  0  0  0  0  0
   83.8096  129.0836  134.3031 C   0  0  2  0  0  0  0  0  0  0  0  0
   87.8300  123.1571  133.1183 C   0  0  0  0  0  0  0  0  0  0  0  0
   83.4106  129.0821  135.7784 C   0  0  0  0  0  0  0  0  0  0  0  0
   86.3404  117.6771  136.2921 C   0  0  0  0  0  0  0  0  0  0  0  0
   87.3999  128.9252  133.1770 C   0  0  0  0  0  0  0  0  0  0  0  0
   88.1657  128.4821  131.9330 C   0  0  0  0  0  0  0  0  0  0  0  0
   87.4948  118.4496  135.6920 C   0  0  0  0  0  0  0  0  0  0  0  0
   85.9124  129.1104  132.9045 C   0  0  0  0  0  0  0  0  0  0  0  0
   85.7840  120.6940  129.8605 N   0  0  0  0  0  0  0  0  0  0  0  0
   85.8665  122.7389  128.5605 N   0  0  0  0  0  0  0  0  0  0  0  0
   86.6306  120.5448  132.0636 N   0  0  0  0  0  0  0  0  0  0  0  0
   87.6605  127.2242  131.4364 N   0  0  0  0  0  0  0  0  0  0  0  0
   87.1437  118.8525  134.2875 N   0  3  2  0  0  0  0  0  0  0  0  0
   85.2376  129.5934  134.1648 N   0  3  1  0  0  0  0  0  0  0  0  0
   89.0709  125.8596  132.6719 O   0  0  0  0  0  0  0  0  0  0  0  0
   86.9495  124.9232  129.6350 S   0  3  0  0  0  0  0  0  0  0  0  0
  1 24  1  0  0  0  0
  1 25  2  0  0  0  0
  2  3  1  0  0  0  0
  2  5  1  0  0  0  0
  2  6  2  0  0  0  0
  3  4  2  0  0  0  0
  4  7  1  0  0  0  0
  4 31  1  0  0  0  0
  5 26  1  0  0  0  0
  5 24  2  0  0  0  0
  6 25  1  0  0  0  0
  6 31  1  0  0  0  0
  7 27  1  0  0  0  0
  7 30  2  0  0  0  0
  8  9  1  0  0  0  0
  8 10  1  0  0  0  0
  9 13  1  0  0  0  0
 10 16  1  0  0  0  0
 11 14  1  0  0  0  0
 11 26  1  0  0  0  0
 12 15  1  0  0  0  0
 12 26  1  0  0  0  0
 13 29  1  0  0  0  0
 14 28  1  0  0  0  0
 15 28  1  0  0  0  0
 16 18  1  0  0  0  0
 16 29  1  1  0  0  0
 17  3  1  0  0  0  0
 19 22  1  0  0  0  0
 20 21  1  0  0  0  0
 20 23  1  0  0  0  0
 21 27  1  0  0  0  0
 28 22  1  1  0  0  0
 29 23  1  6  0  0  0
M  CHG  3  28   1  29   1  31   1
M  END
>  <rmsd>
1.09650743

$$$$
ZINC12052342
 OpenBabel03282117253D

 29 30  0  0  0  0  0  0  0  0999 V2000
   87.9912  128.3531  130.7608 C   0  0  0  0  0  0  0  0  0  0  0  0
   87.3159  129.4640  131.2665 C   0  0  0  0  0  0  0  0  0  0  0  0
   85.8952  127.1671  130.5672 C   0  0  0  0  0  0  0  0  0  0  0  0
   87.2808  127.2047  130.4112 C   0  0  0  0  0  0  0  0  0  0  0  0
   85.9304  129.4264  131.4224 C   0  0  0  0  0  0  0  0  0  0  0  0
   85.2200  128.2780  131.0728 C   0  0  0  0  0  0  0  0  0  0  0  0
   88.2531  119.3367  134.9808 C   0  0  0  0  0  0  0  0  0  0  0  0
   87.9167  120.9525  133.2947 C   0  0  0  0  0  0  0  0  0  0  0  0
   88.1169  118.3325  136.0550 C   0  0  0  0  0  0  0  0  0  0  0  0
   86.3346  129.8673  137.4937 C   0  0  0  0  0  0  0  0  0  0  0  0
   83.1044  128.9660  136.4195 C   0  0  0  0  0  0  0  0  0  0  0  0
   83.2157  127.0193  130.8395 C   0  0  0  0  0  0  0  0  0  0  0  0
   88.0030  126.0171  129.8712 C   0  0  0  0  0  0  0  0  0  0  0  0
   85.4257  130.8004  136.7240 C   0  0  0  0  0  0  0  0  0  0  0  0
   84.4045  128.7909  135.6656 C   0  0  0  0  0  0  0  0  0  0  0  0
   88.7992  123.6920  130.3168 C   0  0  0  0  0  0  0  0  0  0  0  0
   84.1744  131.0211  134.5822 C   0  0  0  0  0  0  0  0  0  0  0  0
   86.0080  131.3434  132.8277 C   0  0  0  0  0  0  0  0  0  0  0  0
   88.9586  122.6481  131.4099 C   0  0  0  0  0  0  0  0  0  0  0  0
   85.0235  132.0066  133.7864 C   0  0  1  0  0  0  0  0  0  0  0  0
   89.3912  119.7389  134.4568 N   0  0  0  0  0  0  0  0  0  0  0  0
   89.1940  120.6874  133.4685 N   0  0  0  0  0  0  0  0  0  0  0  0
   88.1322  124.9063  130.8545 N   0  3  0  0  0  0  0  0  0  0  0  0
   85.0256  130.1449  135.4252 N   0  3  0  0  0  0  0  0  0  0  0  0
   84.1509  132.8650  133.0500 O   0  0  0  0  0  0  0  0  0  0  0  0
   83.8666  128.2299  131.2201 O   0  0  0  0  0  0  0  0  0  0  0  0
   85.2787  130.5230  131.9198 O   0  0  0  0  0  0  0  0  0  0  0  0
   86.8547  120.0742  134.3155 S   0  3  0  0  0  0  0  0  0  0  0  0
   87.3589  122.1253  132.0982 S   0  0  0  0  0  0  0  0  0  0  0  0
  1  4  1  0  0  0  0
  1  2  2  0  0  0  0
  2  5  1  0  0  0  0
  3  6  1  0  0  0  0
  3  4  2  0  0  0  0
  5 27  1  0  0  0  0
  5  6  2  0  0  0  0
  6 26  1  0  0  0  0
  7 28  1  0  0  0  0
  7 21  2  0  0  0  0
  8 28  1  0  0  0  0
  8 29  1  0  0  0  0
  8 22  2  0  0  0  0
  9  7  1  0  0  0  0
 10 14  1  0  0  0  0
 11 15  1  0  0  0  0
 12 26  1  0  0  0  0
 13  4  1  0  0  0  0
 13 23  1  0  0  0  0
 14 24  1  0  0  0  0
 15 24  1  0  0  0  0
 16 19  1  0  0  0  0
 16 23  1  0  0  0  0
 17 20  1  0  0  0  0
 17 24  1  0  0  0  0
 18 20  1  0  0  0  0
 18 27  1  0  0  0  0
 19 29  1  0  0  0  0
 20 25  1  6  0  0  0
 21 22  1  0  0  0  0
M  CHG  3  23   1  24   1  28   1
M  END
>  <rmsd>
1.0534488

$$$$
ZINC12253444
 OpenBabel03282117253D

 31 34  0  0  0  0  0  0  0  0999 V2000
   86.7463  128.2449  130.3468 C   0  0  0  0  0  0  0  0  0  0  0  0
   85.6174  129.0437  130.1641 C   0  0  0  0  0  0  0  0  0  0  0  0
   86.2437  128.0736  132.7038 C   0  0  0  0  0  0  0  0  0  0  0  0
   88.6335  118.3898  133.8072 C   0  0  0  0  0  0  0  0  0  0  0  0
   87.0594  127.7598  131.6166 C   0  0  0  0  0  0  0  0  0  0  0  0
   85.1149  128.8724  132.5211 C   0  0  0  0  0  0  0  0  0  0  0  0
   89.4988  119.1813  133.0783 C   0  0  0  0  0  0  0  0  0  0  0  0
   88.8363  120.3285  132.5806 C   0  0  0  0  0  0  0  0  0  0  0  0
   84.8017  129.3574  131.2513 C   0  0  0  0  0  0  0  0  0  0  0  0
   87.5167  120.3835  132.9330 C   0  0  0  0  0  0  0  0  0  0  0  0
   86.6349  121.4505  132.5449 C   0  0  0  0  0  0  0  0  0  0  0  0
   88.6715  122.2890  131.4415 C   0  0  0  0  0  0  0  0  0  0  0  0
   89.3006  123.4098  130.6324 C   0  0  0  0  0  0  0  0  0  0  0  0
   86.5180  123.5437  131.2429 C   0  0  0  0  0  0  0  0  0  0  0  0
   89.3704  124.7009  131.4351 C   0  0  0  0  0  0  0  0  0  0  0  0
   86.8808  124.8450  131.9464 C   0  0  0  0  0  0  0  0  0  0  0  0
   90.9277  118.8590  132.8567 C   0  0  0  0  0  0  0  0  0  0  0  0
   85.9789  132.0363  135.5512 C   0  0  0  0  0  0  0  0  0  0  0  0
   82.9275  130.3544  136.0740 C   0  0  0  0  0  0  0  0  0  0  0  0
   82.4825  129.4756  130.7381 C   0  0  0  0  0  0  0  0  0  0  0  0
   88.2728  126.8996  131.8122 C   0  0  0  0  0  0  0  0  0  0  0  0
   84.2520  129.1973  133.6956 C   0  0  0  0  0  0  0  0  0  0  0  0
   85.1866  131.3819  134.4406 C   0  0  0  0  0  0  0  0  0  0  0  0
   84.3187  129.7615  136.1203 C   0  0  0  0  0  0  0  0  0  0  0  0
   89.4595  121.3179  131.8124 N   0  0  0  0  0  0  0  0  0  0  0  0
   87.3023  122.4075  131.7431 N   0  0  0  0  0  0  0  0  0  0  0  0
   88.0877  125.4907  131.3020 N   0  3  1  0  0  0  0  0  0  0  0  0
   84.9741  129.9272  134.7732 N   0  3  0  0  0  0  0  0  0  0  0  0
   85.4539  121.5136  132.8777 O   0  0  0  0  0  0  0  0  0  0  0  0
   83.7039  130.1402  131.0550 O   0  0  0  0  0  0  0  0  0  0  0  0
   87.0476  119.0517  133.8734 S   0  3  0  0  0  0  0  0  0  0  0  0
  1  5  1  0  0  0  0
  1  2  2  0  0  0  0
  2  9  1  0  0  0  0
  3  6  1  0  0  0  0
  3  5  2  0  0  0  0
  4 31  1  0  0  0  0
  4  7  2  0  0  0  0
  6  9  2  0  0  0  0
  7  8  1  0  0  0  0
  8 25  1  0  0  0  0
  8 10  2  0  0  0  0
  9 30  1  0  0  0  0
 10 11  1  0  0  0  0
 10 31  1  0  0  0  0
 11 26  1  0  0  0  0
 11 29  2  0  0  0  0
 12 26  1  0  0  0  0
 12 25  2  0  0  0  0
 13 12  1  0  0  0  0
 13 15  1  0  0  0  0
 14 16  1  0  0  0  0
 14 26  1  0  0  0  0
 15 27  1  0  0  0  0
 16 27  1  0  0  0  0
 17  7  1  0  0  0  0
 18 23  1  0  0  0  0
 19 24  1  0  0  0  0
 20 30  1  0  0  0  0
 21  5  1  0  0  0  0
 22  6  1  0  0  0  0
 22 28  1  0  0  0  0
 23 28  1  0  0  0  0
 24 28  1  0  0  0  0
 27 21  1  1  0  0  0
M  CHG  3  27   1  28   1  31   1
M  END
>  <rmsd>
1.19926274

$$$$
ZINC12253444
 OpenBabel03282117253D

 31 34  0  0  0  0  0  0  0  0999 V2000
   85.2425  128.1938  131.2221 C   0  0  0  0  0  0  0  0  0  0  0  0
   84.3262  129.0337  131.8552 C   0  0  0  0  0  0  0  0  0  0  0  0
   86.6043  128.1749  133.2177 C   0  0  0  0  0  0  0  0  0  0  0  0
   89.1186  118.4637  132.9428 C   0  0  0  0  0  0  0  0  0  0  0  0
   86.3814  127.7643  131.9033 C   0  0  0  0  0  0  0  0  0  0  0  0
   85.6881  129.0149  133.8507 C   0  0  0  0  0  0  0  0  0  0  0  0
   89.1817  119.1728  131.7596 C   0  0  0  0  0  0  0  0  0  0  0  0
   88.3566  120.3210  131.8142 C   0  0  0  0  0  0  0  0  0  0  0  0
   84.5491  129.4443  133.1695 C   0  0  0  0  0  0  0  0  0  0  0  0
   87.7015  120.4573  133.0063 C   0  0  0  0  0  0  0  0  0  0  0  0
   86.8051  121.5419  133.3003 C   0  0  0  0  0  0  0  0  0  0  0  0
   87.4042  122.2222  131.0098 C   0  0  0  0  0  0  0  0  0  0  0  0
   87.2441  123.2664  129.9186 C   0  0  0  0  0  0  0  0  0  0  0  0
   85.7669  123.5643  132.3399 C   0  0  0  0  0  0  0  0  0  0  0  0
   87.8646  124.5945  130.3274 C   0  0  0  0  0  0  0  0  0  0  0  0
   86.5175  124.8834  132.4680 C   0  0  0  0  0  0  0  0  0  0  0  0
   90.0086  118.7719  130.5977 C   0  0  0  0  0  0  0  0  0  0  0  0
   88.4565  132.2949  135.0821 C   0  0  0  0  0  0  0  0  0  0  0  0
   86.7430  130.7896  137.7676 C   0  0  0  0  0  0  0  0  0  0  0  0
   82.5777  129.6435  134.4846 C   0  0  0  0  0  0  0  0  0  0  0  0
   87.3657  126.8598  131.2223 C   0  0  0  0  0  0  0  0  0  0  0  0
   85.9417  129.4436  135.2584 C   0  0  0  0  0  0  0  0  0  0  0  0
   87.1104  131.6191  134.9384 C   0  0  0  0  0  0  0  0  0  0  0  0
   87.7399  130.1352  136.8364 C   0  0  0  0  0  0  0  0  0  0  0  0
   88.2229  121.2367  130.7648 N   0  0  0  0  0  0  0  0  0  0  0  0
   86.6778  122.4214  132.1983 N   0  0  0  0  0  0  0  0  0  0  0  0
   86.8784  125.4355  131.1065 N   0  3  1  0  0  0  0  0  0  0  0  0
   87.2149  130.1962  135.4248 N   0  3  0  0  0  0  0  0  0  0  0  0
   86.2314  121.6786  134.3782 O   0  0  0  0  0  0  0  0  0  0  0  0
   83.6446  130.2661  133.7720 O   0  0  0  0  0  0  0  0  0  0  0  0
   88.0685  119.2022  134.0872 S   0  3  0  0  0  0  0  0  0  0  0  0
  1  5  1  0  0  0  0
  1  2  2  0  0  0  0
  2  9  1  0  0  0  0
  3  6  1  0  0  0  0
  3  5  2  0  0  0  0
  4 31  1  0  0  0  0
  4  7  2  0  0  0  0
  6  9  2  0  0  0  0
  7  8  1  0  0  0  0
  8 25  1  0  0  0  0
  8 10  2  0  0  0  0
  9 30  1  0  0  0  0
 10 11  1  0  0  0  0
 10 31  1  0  0  0  0
 11 26  1  0  0  0  0
 11 29  2  0  0  0  0
 12 26  1  0  0  0  0
 12 25  2  0  0  0  0
 13 12  1  0  0  0  0
 13 15  1  0  0  0  0
 14 16  1  0  0  0  0
 14 26  1  0  0  0  0
 15 27  1  0  0  0  0
 16 27  1  0  0  0  0
 17  7  1  0  0  0  0
 18 23  1  0  0  0  0
 19 24  1  0  0  0  0
 20 30  1  0  0  0  0
 21  5  1  0  0  0  0
 22  6  1  0  0  0  0
 22 28  1  0  0  0  0
 23 28  1  0  0  0  0
 24 28  1  0  0  0  0
 27 21  1  1  0  0  0
M  CHG  3  27   1  28   1  31   1
M  END
>  <rmsd>
1.19339025

$$$$
ZINC12253444
 OpenBabel03282117253D

 31 34  0  0  0  0  0  0  0  0999 V2000
   86.7389  128.4981  130.4289 C   0  0  0  0  0  0  0  0  0  0  0  0
   85.9187  129.6125  130.6050 C   0  0  0  0  0  0  0  0  0  0  0  0
   87.3448  128.5745  132.7664 C   0  0  0  0  0  0  0  0  0  0  0  0
   88.2090  118.2169  133.1068 C   0  0  0  0  0  0  0  0  0  0  0  0
   87.4519  127.9790  131.5096 C   0  0  0  0  0  0  0  0  0  0  0  0
   86.5247  129.6890  132.9425 C   0  0  0  0  0  0  0  0  0  0  0  0
   88.4560  118.8867  131.9248 C   0  0  0  0  0  0  0  0  0  0  0  0
   87.8927  120.1846  131.9524 C   0  0  0  0  0  0  0  0  0  0  0  0
   85.8116  130.2080  131.8619 C   0  0  0  0  0  0  0  0  0  0  0  0
   87.2470  120.4665  133.1237 C   0  0  0  0  0  0  0  0  0  0  0  0
   86.5934  121.7192  133.3887 C   0  0  0  0  0  0  0  0  0  0  0  0
   87.3903  122.2382  131.1163 C   0  0  0  0  0  0  0  0  0  0  0  0
   87.4881  123.2836  130.0191 C   0  0  0  0  0  0  0  0  0  0  0  0
   86.0377  123.9082  132.3938 C   0  0  0  0  0  0  0  0  0  0  0  0
   88.3644  124.4529  130.4443 C   0  0  0  0  0  0  0  0  0  0  0  0
   87.0476  125.0387  132.5425 C   0  0  0  0  0  0  0  0  0  0  0  0
   89.2125  118.3100  130.7892 C   0  0  0  0  0  0  0  0  0  0  0  0
   83.1839  129.0290  135.8307 C   0  0  0  0  0  0  0  0  0  0  0  0
   85.7352  131.1281  137.0547 C   0  0  0  0  0  0  0  0  0  0  0  0
   84.3156  131.7601  130.8576 C   0  0  0  0  0  0  0  0  0  0  0  0
   88.3328  126.7795  131.3198 C   0  0  0  0  0  0  0  0  0  0  0  0
   86.4208  130.3131  134.2951 C   0  0  0  0  0  0  0  0  0  0  0  0
   84.6190  128.9610  135.3562 C   0  0  0  0  0  0  0  0  0  0  0  0
   84.8238  131.3878  135.8752 C   0  0  0  0  0  0  0  0  0  0  0  0
   87.9877  121.0992  130.8979 N   0  0  0  0  0  0  0  0  0  0  0  0
   86.6885  122.5967  132.2818 N   0  0  0  0  0  0  0  0  0  0  0  0
   87.5573  125.4905  131.1916 N   0  3  1  0  0  0  0  0  0  0  0  0
   85.0352  130.3141  134.8387 N   0  3  0  0  0  0  0  0  0  0  0  0
   86.0307  121.9835  134.4485 O   0  0  0  0  0  0  0  0  0  0  0  0
   85.0072  131.2969  132.0156 O   0  0  0  0  0  0  0  0  0  0  0  0
   87.3068  119.1710  134.2174 S   0  3  0  0  0  0  0  0  0  0  0  0
  1  5  1  0  0  0  0
  1  2  2  0  0  0  0
  2  9  1  0  0  0  0
  3  6  1  0  0  0  0
  3  5  2  0  0  0  0
  4 31  1  0  0  0  0
  4  7  2  0  0  0  0
  6  9  2  0  0  0  0
  7  8  1  0  0  0  0
  8 25  1  0  0  0  0
  8 10  2  0  0  0  0
  9 30  1  0  0  0  0
 10 11  1  0  0  0  0
 10 31  1  0  0  0  0
 11 26  1  0  0  0  0
 11 29  2  0  0  0  0
 12 26  1  0  0  0  0
 12 25  2  0  0  0  0
 13 12  1  0  0  0  0
 13 15  1  0  0  0  0
 14 16  1  0  0  0  0
 14 26  1  0  0  0  0
 15 27  1  0  0  0  0
 16 27  1  0  0  0  0
 17  7  1  0  0  0  0
 18 23  1  0  0  0  0
 19 24  1  0  0  0  0
 20 30  1  0  0  0  0
 21  5  1  0  0  0  0
 22  6  1  0  0  0  0
 22 28  1  0  0  0  0
 23 28  1  0  0  0  0
 24 28  1  0  0  0  0
 27 21  1  1  0  0  0
M  CHG  3  27   1  28   1  31   1
M  END
>  <rmsd>
1.10118389

$$$$
ZINC68584148
 OpenBabel03282117253D

 31 33  0  0  0  0  0  0  0  0999 V2000
   88.5145  128.4953  131.4639 C   0  0  0  0  0  0  0  0  0  0  0  0
   86.1088  128.3969  131.6631 C   0  0  0  0  0  0  0  0  0  0  0  0
   87.7374  123.6940  134.1923 C   0  0  0  0  0  0  0  0  0  0  0  0
   87.7900  122.3161  134.4022 C   0  0  0  0  0  0  0  0  0  0  0  0
   88.3871  128.9654  130.1568 C   0  0  0  0  0  0  0  0  0  0  0  0
   85.9813  128.8671  130.3560 C   0  0  0  0  0  0  0  0  0  0  0  0
   84.1774  128.3913  136.2915 C   0  0  0  0  0  0  0  0  0  0  0  0
   84.5463  130.7119  135.7605 C   0  0  0  0  0  0  0  0  0  0  0  0
   87.4325  121.9432  132.0420 C   0  0  0  0  0  0  0  0  0  0  0  0
   85.4348  128.1059  135.7786 C   0  0  0  0  0  0  0  0  0  0  0  0
   85.7944  130.3678  135.2612 C   0  0  0  0  0  0  0  0  0  0  0  0
   87.3754  128.2110  132.2170 C   0  0  0  0  0  0  0  0  0  0  0  0
   83.7326  129.7098  136.2804 C   0  0  0  0  0  0  0  0  0  0  0  0
   87.5323  124.1966  132.9074 C   0  0  0  0  0  0  0  0  0  0  0  0
   87.6376  121.4406  133.3270 C   0  0  0  0  0  0  0  0  0  0  0  0
   87.3798  123.3212  131.8322 C   0  0  0  0  0  0  0  0  0  0  0  0
   87.1205  129.1514  129.6029 C   0  0  0  0  0  0  0  0  0  0  0  0
   87.5083  127.7208  133.5796 C   0  0  0  0  0  0  0  0  0  0  0  0
   81.2947  129.9759  135.7588 C   0  0  0  0  0  0  0  0  0  0  0  0
   82.3859  130.0471  136.8241 C   0  0  0  0  0  0  0  0  0  0  0  0
   87.5616  128.7475  134.7308 C   0  0  0  0  0  0  0  0  0  0  0  0
   87.5566  126.4192  133.7750 N   0  0  0  0  0  0  0  0  0  0  0  0
   86.1979  129.0902  135.2842 N   0  3  0  0  0  0  0  0  0  0  0  0
   87.4827  125.5875  132.7227 N   0  0  0  0  0  0  0  0  0  0  0  0
   87.6913  120.0380  133.5415 N   0  3  0  0  0  0  0  0  0  0  0  0
   87.1696  123.8074  130.5115 N   0  3  0  0  0  0  0  0  0  0  0  0
   87.8767  119.6076  134.7054 O   0  5  0  0  0  0  0  0  0  0  0  0
   85.9954  123.9985  130.1170 O   0  5  0  0  0  0  0  0  0  0  0  0
   87.5516  119.2671  132.5612 O   0  0  0  0  0  0  0  0  0  0  0  0
   88.1649  124.0302  129.7832 O   0  0  0  0  0  0  0  0  0  0  0  0
   86.9634  129.7315  127.9906 Cl  0  0  0  0  0  0  0  0  0  0  0  0
  1 12  1  0  0  0  0
  1  5  2  0  0  0  0
  2  6  1  0  0  0  0
  2 12  2  0  0  0  0
  3 14  1  0  0  0  0
  3  4  2  0  0  0  0
  4 15  1  0  0  0  0
  5 17  1  0  0  0  0
  6 17  2  0  0  0  0
  7 13  1  0  0  0  0
  7 10  2  0  0  0  0
  8 11  1  0  0  0  0
  8 13  2  0  0  0  0
  9 16  1  0  0  0  0
  9 15  2  0  0  0  0
 10 23  1  0  0  0  0
 11 23  2  0  0  0  0
 12 18  1  0  0  0  0
 14 24  1  0  0  0  0
 14 16  2  0  0  0  0
 15 25  1  0  0  0  0
 16 26  1  0  0  0  0
 17 31  1  0  0  0  0
 18 22  2  0  0  0  0
 19 20  1  0  0  0  0
 20 13  1  0  0  0  0
 21 18  1  0  0  0  0
 21 23  1  0  0  0  0
 24 22  1  0  0  0  0
 25 27  1  0  0  0  0
 25 29  2  0  0  0  0
 26 28  1  0  0  0  0
 26 30  2  0  0  0  0
M  CHG  5  23   1  25   1  26   1  27  -1  28  -1
M  END
>  <rmsd>
1.05620706

$$$$
ZINC68584137
 OpenBabel03282117253D

 31 33  0  0  0  0  0  0  0  0999 V2000
   88.7430  128.7069  131.5438 C   0  0  0  0  0  0  0  0  0  0  0  0
   86.3327  128.7730  131.3915 C   0  0  0  0  0  0  0  0  0  0  0  0
   87.2435  124.1189  134.3371 C   0  0  0  0  0  0  0  0  0  0  0  0
   87.1676  122.7538  134.6129 C   0  0  0  0  0  0  0  0  0  0  0  0
   88.8382  129.1131  130.2128 C   0  0  0  0  0  0  0  0  0  0  0  0
   86.4279  129.1792  130.0605 C   0  0  0  0  0  0  0  0  0  0  0  0
   83.4179  130.4812  135.5508 C   0  0  0  0  0  0  0  0  0  0  0  0
   87.1271  122.2777  132.2445 C   0  0  0  0  0  0  0  0  0  0  0  0
   85.6452  130.9510  134.8159 C   0  0  0  0  0  0  0  0  0  0  0  0
   85.0562  128.7472  135.3720 C   0  0  0  0  0  0  0  0  0  0  0  0
   87.4902  128.5368  132.1332 C   0  0  0  0  0  0  0  0  0  0  0  0
   84.3664  131.4003  135.1128 C   0  0  0  0  0  0  0  0  0  0  0  0
   83.7620  129.1392  135.6833 C   0  0  0  0  0  0  0  0  0  0  0  0
   87.2612  124.5636  133.0151 C   0  0  0  0  0  0  0  0  0  0  0  0
   87.1094  121.8331  133.5665 C   0  0  0  0  0  0  0  0  0  0  0  0
   87.2030  123.6430  131.9688 C   0  0  0  0  0  0  0  0  0  0  0  0
   87.6807  129.3493  129.4711 C   0  0  0  0  0  0  0  0  0  0  0  0
   87.3909  128.1133  133.5207 C   0  0  0  0  0  0  0  0  0  0  0  0
   84.0174  132.8400  134.9649 C   0  0  0  0  0  0  0  0  0  0  0  0
   82.7612  128.1411  136.1505 C   0  0  0  0  0  0  0  0  0  0  0  0
   87.3511  129.1950  134.6209 C   0  0  0  0  0  0  0  0  0  0  0  0
   87.3183  126.8236  133.7783 N   0  0  0  0  0  0  0  0  0  0  0  0
   85.9498  129.6532  134.9524 N   0  3  0  0  0  0  0  0  0  0  0  0
   87.3374  125.9429  132.7641 N   0  0  0  0  0  0  0  0  0  0  0  0
   87.0321  120.4435  133.8481 N   0  3  0  0  0  0  0  0  0  0  0  0
   87.2197  124.0698  130.6115 N   0  3  0  0  0  0  0  0  0  0  0  0
   87.0174  120.0654  135.0445 O   0  5  0  0  0  0  0  0  0  0  0  0
   86.1308  124.3138  130.0407 O   0  5  0  0  0  0  0  0  0  0  0  0
   86.9803  119.6314  132.8929 O   0  0  0  0  0  0  0  0  0  0  0  0
   88.3225  124.1891  130.0281 O   0  0  0  0  0  0  0  0  0  0  0  0
   87.7983  129.8506  127.8293 Cl  0  0  0  0  0  0  0  0  0  0  0  0
  1 11  1  0  0  0  0
  1  5  2  0  0  0  0
  2  6  1  0  0  0  0
  2 11  2  0  0  0  0
  3 14  1  0  0  0  0
  3  4  2  0  0  0  0
  4 15  1  0  0  0  0
  5 17  1  0  0  0  0
  6 17  2  0  0  0  0
  7 13  1  0  0  0  0
  7 12  2  0  0  0  0
  8 16  1  0  0  0  0
  8 15  2  0  0  0  0
  9 12  1  0  0  0  0
  9 23  2  0  0  0  0
 10 23  1  0  0  0  0
 10 13  2  0  0  0  0
 11 18  1  0  0  0  0
 14 24  1  0  0  0  0
 14 16  2  0  0  0  0
 15 25  1  0  0  0  0
 16 26  1  0  0  0  0
 17 31  1  0  0  0  0
 18 22  2  0  0  0  0
 19 12  1  0  0  0  0
 20 13  1  0  0  0  0
 21 18  1  0  0  0  0
 21 23  1  0  0  0  0
 24 22  1  0  0  0  0
 25 27  1  0  0  0  0
 25 29  2  0  0  0  0
 26 28  1  0  0  0  0
 26 30  2  0  0  0  0
M  CHG  5  23   1  25   1  26   1  27  -1  28  -1
M  END
>  <rmsd>
1.13801229

$$$$
ZINC68584130
 OpenBabel03282117253D

 31 33  0  0  0  0  0  0  0  0999 V2000
   85.7827  128.3253  137.8000 C   0  0  0  0  0  0  0  0  0  0  0  0
   88.3078  128.6871  131.2742 C   0  0  0  0  0  0  0  0  0  0  0  0
   85.9135  128.6091  131.5875 C   0  0  0  0  0  0  0  0  0  0  0  0
   84.4889  128.7598  137.5284 C   0  0  0  0  0  0  0  0  0  0  0  0
   87.6443  124.0174  134.2498 C   0  0  0  0  0  0  0  0  0  0  0  0
   87.7030  122.6501  134.5192 C   0  0  0  0  0  0  0  0  0  0  0  0
   88.1217  129.0984  129.9545 C   0  0  0  0  0  0  0  0  0  0  0  0
   85.7274  129.0204  130.2677 C   0  0  0  0  0  0  0  0  0  0  0  0
   87.2365  122.1728  132.1971 C   0  0  0  0  0  0  0  0  0  0  0  0
   86.7494  128.4459  136.8118 C   0  0  0  0  0  0  0  0  0  0  0  0
   85.1937  129.3988  135.3335 C   0  0  0  0  0  0  0  0  0  0  0  0
   87.2037  128.4424  132.0908 C   0  0  0  0  0  0  0  0  0  0  0  0
   84.1866  129.3028  136.2833 C   0  0  0  0  0  0  0  0  0  0  0  0
   87.3817  124.4625  132.9542 C   0  0  0  0  0  0  0  0  0  0  0  0
   87.4991  121.7278  133.4928 C   0  0  0  0  0  0  0  0  0  0  0  0
   87.1778  123.5402  131.9279 C   0  0  0  0  0  0  0  0  0  0  0  0
   86.8315  129.2652  129.4512 C   0  0  0  0  0  0  0  0  0  0  0  0
   87.3977  128.0135  133.4666 C   0  0  0  0  0  0  0  0  0  0  0  0
   81.9373  128.6720  135.3728 C   0  0  0  0  0  0  0  0  0  0  0  0
   82.8083  129.7731  135.9745 C   0  0  0  0  0  0  0  0  0  0  0  0
   87.5065  129.0908  134.5666 C   0  0  0  0  0  0  0  0  0  0  0  0
   87.4517  126.7218  133.7184 N   0  0  0  0  0  0  0  0  0  0  0  0
   86.4311  128.9727  135.6215 N   0  3  0  0  0  0  0  0  0  0  0  0
   87.3274  125.8439  132.7092 N   0  0  0  0  0  0  0  0  0  0  0  0
   87.5589  120.3360  133.7679 N   0  3  0  0  0  0  0  0  0  0  0  0
   86.9085  123.9674  130.5975 N   0  3  0  0  0  0  0  0  0  0  0  0
   87.7965  119.9576  134.9404 O   0  5  0  0  0  0  0  0  0  0  0  0
   85.7179  124.1459  130.2489 O   0  5  0  0  0  0  0  0  0  0  0  0
   87.3724  119.5224  132.8309 O   0  0  0  0  0  0  0  0  0  0  0  0
   87.8698  124.1524  129.8150 O   0  0  0  0  0  0  0  0  0  0  0  0
   86.6020  129.7727  127.8232 Cl  0  0  0  0  0  0  0  0  0  0  0  0
  1 10  1  0  0  0  0
  1  4  2  0  0  0  0
  2 12  1  0  0  0  0
  2  7  2  0  0  0  0
  3  8  1  0  0  0  0
  3 12  2  0  0  0  0
  4 13  1  0  0  0  0
  5 14  1  0  0  0  0
  5  6  2  0  0  0  0
  6 15  1  0  0  0  0
  7 17  1  0  0  0  0
  8 17  2  0  0  0  0
  9 16  1  0  0  0  0
  9 15  2  0  0  0  0
 10 23  2  0  0  0  0
 11 23  1  0  0  0  0
 11 13  2  0  0  0  0
 12 18  1  0  0  0  0
 14 24  1  0  0  0  0
 14 16  2  0  0  0  0
 15 25  1  0  0  0  0
 16 26  1  0  0  0  0
 17 31  1  0  0  0  0
 18 22  2  0  0  0  0
 19 20  1  0  0  0  0
 20 13  1  0  0  0  0
 21 18  1  0  0  0  0
 21 23  1  0  0  0  0
 24 22  1  0  0  0  0
 25 27  1  0  0  0  0
 25 29  2  0  0  0  0
 26 28  1  0  0  0  0
 26 30  2  0  0  0  0
M  CHG  5  23   1  25   1  26   1  27  -1  28  -1
M  END
>  <rmsd>
1.07688189

$$$$
ZINC35109421
 OpenBabel03282117253D

 31 33  0  0  0  0  0  0  0  0999 V2000
   85.2702  131.7450  135.3082 C   0  0  0  0  0  0  0  0  0  0  0  0
   88.3175  128.6006  131.7859 C   0  0  0  0  0  0  0  0  0  0  0  0
   85.9175  128.4872  132.0394 C   0  0  0  0  0  0  0  0  0  0  0  0
   84.0118  131.1770  135.4819 C   0  0  0  0  0  0  0  0  0  0  0  0
   87.6166  123.6908  134.3360 C   0  0  0  0  0  0  0  0  0  0  0  0
   87.6771  122.3058  134.4886 C   0  0  0  0  0  0  0  0  0  0  0  0
   88.1572  129.1228  130.5024 C   0  0  0  0  0  0  0  0  0  0  0  0
   85.7572  129.0093  130.7559 C   0  0  0  0  0  0  0  0  0  0  0  0
   87.2628  122.0273  132.1247 C   0  0  0  0  0  0  0  0  0  0  0  0
   86.3696  130.9078  135.1812 C   0  0  0  0  0  0  0  0  0  0  0  0
   87.1976  128.2828  132.5544 C   0  0  0  0  0  0  0  0  0  0  0  0
   83.8758  129.7928  135.5255 C   0  0  0  0  0  0  0  0  0  0  0  0
   87.3792  124.2442  133.0778 C   0  0  0  0  0  0  0  0  0  0  0  0
   87.5002  121.4739  133.3829 C   0  0  0  0  0  0  0  0  0  0  0  0
   87.2023  123.4125  131.9722 C   0  0  0  0  0  0  0  0  0  0  0  0
   86.8771  129.3272  129.9874 C   0  0  0  0  0  0  0  0  0  0  0  0
   85.0103  129.0050  135.3928 C   0  0  0  0  0  0  0  0  0  0  0  0
   87.3647  127.7384  133.8924 C   0  0  0  0  0  0  0  0  0  0  0  0
   82.5244  129.1906  135.7113 C   0  0  0  0  0  0  0  0  0  0  0  0
   84.9221  127.5156  135.4319 C   0  0  0  0  0  0  0  0  0  0  0  0
   87.4441  128.7179  135.0825 C   0  0  0  0  0  0  0  0  0  0  0  0
   87.4204  126.4300  134.0338 N   0  0  0  0  0  0  0  0  0  0  0  0
   86.2101  129.5782  135.2266 N   0  3  0  0  0  0  0  0  0  0  0  0
   87.3224  125.6414  132.9508 N   0  0  0  0  0  0  0  0  0  0  0  0
   87.5619  120.0639  133.5392 N   0  3  0  0  0  0  0  0  0  0  0  0
   86.9589  123.9510  130.6777 N   0  3  0  0  0  0  0  0  0  0  0  0
   87.7765  119.5874  134.6799 O   0  5  0  0  0  0  0  0  0  0  0  0
   85.7750  124.1544  130.3199 O   0  5  0  0  0  0  0  0  0  0  0  0
   87.3998  119.3328  132.5323 O   0  0  0  0  0  0  0  0  0  0  0  0
   87.9357  124.2060  129.9350 O   0  0  0  0  0  0  0  0  0  0  0  0
   86.6795  129.9715  128.4042 Cl  0  0  0  0  0  0  0  0  0  0  0  0
  1 10  1  0  0  0  0
  1  4  2  0  0  0  0
  2 11  1  0  0  0  0
  2  7  2  0  0  0  0
  3  8  1  0  0  0  0
  3 11  2  0  0  0  0
  4 12  1  0  0  0  0
  5 13  1  0  0  0  0
  5  6  2  0  0  0  0
  6 14  1  0  0  0  0
  7 16  1  0  0  0  0
  8 16  2  0  0  0  0
  9 15  1  0  0  0  0
  9 14  2  0  0  0  0
 10 23  2  0  0  0  0
 11 18  1  0  0  0  0
 12 17  2  0  0  0  0
 13 24  1  0  0  0  0
 13 15  2  0  0  0  0
 14 25  1  0  0  0  0
 15 26  1  0  0  0  0
 16 31  1  0  0  0  0
 17 23  1  0  0  0  0
 18 22  2  0  0  0  0
 19 12  1  0  0  0  0
 20 17  1  0  0  0  0
 21 18  1  0  0  0  0
 21 23  1  0  0  0  0
 24 22  1  0  0  0  0
 25 27  1  0  0  0  0
 25 29  2  0  0  0  0
 26 28  1  0  0  0  0
 26 30  2  0  0  0  0
M  CHG  5  23   1  25   1  26   1  27  -1  28  -1
M  END
>  <rmsd>
0.819647372

$$$$
ZINC63514238
 OpenBabel03282117253D

 29 33  0  0  0  0  0  0  0  0999 V2000
   86.3753  125.1477  134.2872 C   0  0  0  0  0  0  0  0  0  0  0  0
   81.6419  130.8110  135.9907 C   0  0  0  0  0  0  0  0  0  0  0  0
   82.6697  130.5537  136.9884 C   0  0  0  0  0  0  0  0  0  0  0  0
   86.5548  116.1769  134.2945 C   0  0  0  0  0  0  0  0  0  0  0  0
   86.3767  115.7540  132.9133 C   0  0  0  0  0  0  0  0  0  0  0  0
   81.8366  130.7038  134.6669 C   0  0  0  0  0  0  0  0  0  0  0  0
   83.9254  130.1818  136.6946 C   0  0  0  0  0  0  0  0  0  0  0  0
   87.0224  117.3818  134.6566 C   0  0  0  0  0  0  0  0  0  0  0  0
   86.6613  116.5220  131.8500 C   0  0  0  0  0  0  0  0  0  0  0  0
   86.6314  125.1230  132.8867 C   0  0  0  0  0  0  0  0  0  0  0  0
   86.9010  126.2096  132.1307 C   0  0  0  0  0  0  0  0  0  0  0  0
   83.1761  130.3025  134.2576 C   0  0  0  0  0  0  0  0  0  0  0  0
   84.2249  130.0407  135.2756 C   0  0  0  0  0  0  0  0  0  0  0  0
   87.3570  118.2829  133.5616 C   0  0  0  0  0  0  0  0  0  0  0  0
   87.1760  117.8511  132.1524 C   0  0  0  0  0  0  0  0  0  0  0  0
   86.5619  123.8477  132.0868 C   0  0  1  0  0  0  0  0  0  0  0  0
   85.0902  129.7061  133.2152 C   0  0  1  0  0  0  0  0  0  0  0  0
   87.9822  119.9617  132.1844 C   0  0  1  0  0  0  0  0  0  0  0  0
   85.2910  128.3173  132.6513 C   0  0  0  0  0  0  0  0  0  0  0  0
   87.0899  121.1620  131.9310 C   0  0  0  0  0  0  0  0  0  0  0  0
   86.1669  125.1679  135.4282 N   0  0  0  0  0  0  0  0  0  0  0  0
   87.0546  125.9394  130.7862 N   0  0  0  0  0  0  0  0  0  0  0  0
   83.6655  130.1151  133.0920 N   0  3  0  0  0  0  0  0  0  0  0  0
   85.3082  129.7047  134.6863 N   0  3  0  0  0  0  0  0  0  0  0  0
   87.8146  119.4760  133.5800 N   0  3  0  0  0  0  0  0  0  0  0  0
   87.5309  118.7999  131.3731 N   0  3  0  0  0  0  0  0  0  0  0  0
   86.8269  124.3642  130.3430 S   0  3  0  0  0  0  0  0  0  0  0  0
   87.0256  127.8061  132.8073 S   0  0  0  0  0  0  0  0  0  0  0  0
   87.8449  122.6651  132.5918 S   0  0  0  0  0  0  0  0  0  0  0  0
  1 21  3  0  0  0  0
  2  3  1  0  0  0  0
  2  6  2  0  0  0  0
  3  7  2  0  0  0  0
  4  5  1  0  0  0  0
  4  8  2  0  0  0  0
  5  9  2  0  0  0  0
  6 12  1  0  0  0  0
  7 13  1  0  0  0  0
  8 14  1  0  0  0  0
  9 15  1  0  0  0  0
 10  1  1  0  0  0  0
 10 11  2  0  0  0  0
 11 22  1  0  0  0  0
 11 28  1  0  0  0  0
 12 13  1  0  0  0  0
 12 23  2  0  0  0  0
 13 24  2  0  0  0  0
 14 15  1  0  0  0  0
 14 25  2  0  0  0  0
 15 26  2  0  0  0  0
 16 10  1  0  0  0  0
 16 27  1  0  0  0  0
 16 29  1  1  0  0  0
 17 19  1  1  0  0  0
 17 23  1  0  0  0  0
 17 24  1  0  0  0  0
 18 20  1  1  0  0  0
 18 25  1  0  0  0  0
 18 26  1  0  0  0  0
 19 28  1  0  0  0  0
 20 29  1  0  0  0  0
 22 27  1  0  0  0  0
M  CHG  5  23   1  24   1  25   1  26   1  27   1
M  END
>  <rmsd>
0.992860436

$$$$
ZINC63514237
 OpenBabel03282117253D

 29 33  0  0  0  0  0  0  0  0999 V2000
   88.6433  125.7817  133.7573 C   0  0  0  0  0  0  0  0  0  0  0  0
   81.7675  129.3529  136.1959 C   0  0  0  0  0  0  0  0  0  0  0  0
   82.8757  129.0320  137.0830 C   0  0  0  0  0  0  0  0  0  0  0  0
   89.3470  116.9554  134.6970 C   0  0  0  0  0  0  0  0  0  0  0  0
   89.1484  116.3590  133.3845 C   0  0  0  0  0  0  0  0  0  0  0  0
   81.9059  129.6198  134.8878 C   0  0  0  0  0  0  0  0  0  0  0  0
   84.1578  128.9685  136.6910 C   0  0  0  0  0  0  0  0  0  0  0  0
   88.8932  118.1693  135.0468 C   0  0  0  0  0  0  0  0  0  0  0  0
   88.4904  116.9574  132.3791 C   0  0  0  0  0  0  0  0  0  0  0  0
   88.0162  125.5933  132.4929 C   0  0  0  0  0  0  0  0  0  0  0  0
   87.4587  126.5750  131.7511 C   0  0  0  0  0  0  0  0  0  0  0  0
   83.2691  129.5721  134.3756 C   0  0  0  0  0  0  0  0  0  0  0  0
   84.3998  129.2453  135.2811 C   0  0  0  0  0  0  0  0  0  0  0  0
   88.1641  118.8914  134.0125 C   0  0  0  0  0  0  0  0  0  0  0  0
   87.9621  118.2831  132.6731 C   0  0  0  0  0  0  0  0  0  0  0  0
   87.9683  124.2438  131.8227 C   0  0  2  0  0  0  0  0  0  0  0  0
   85.1964  129.5980  133.1962 C   0  0  1  0  0  0  0  0  0  0  0  0
   86.9914  120.3231  132.7159 C   0  0  2  0  0  0  0  0  0  0  0  0
   85.5915  128.4534  132.2901 C   0  0  0  0  0  0  0  0  0  0  0  0
   87.6368  121.5335  132.0684 C   0  0  0  0  0  0  0  0  0  0  0  0
   89.1545  125.9356  134.7873 N   0  0  0  0  0  0  0  0  0  0  0  0
   86.9637  126.1531  130.5341 N   0  0  0  0  0  0  0  0  0  0  0  0
   83.7195  129.7733  133.1967 N   0  3  0  0  0  0  0  0  0  0  0  0
   85.4902  129.2614  134.6147 N   0  3  0  0  0  0  0  0  0  0  0  0
   87.6167  120.0460  134.0366 N   0  3  0  0  0  0  0  0  0  0  0  0
   87.3001  119.0932  131.9388 N   0  3  0  0  0  0  0  0  0  0  0  0
   87.1951  124.5555  130.1839 S   0  3  0  0  0  0  0  0  0  0  0  0
   87.3922  128.2258  132.2919 S   0  0  0  0  0  0  0  0  0  0  0  0
   86.9743  123.0600  132.7741 S   0  0  0  0  0  0  0  0  0  0  0  0
  1 21  3  0  0  0  0
  2  3  1  0  0  0  0
  2  6  2  0  0  0  0
  3  7  2  0  0  0  0
  4  5  1  0  0  0  0
  4  8  2  0  0  0  0
  5  9  2  0  0  0  0
  6 12  1  0  0  0  0
  7 13  1  0  0  0  0
  8 14  1  0  0  0  0
  9 15  1  0  0  0  0
 10  1  1  0  0  0  0
 10 11  2  0  0  0  0
 11 22  1  0  0  0  0
 11 28  1  0  0  0  0
 12 13  1  0  0  0  0
 12 23  2  0  0  0  0
 13 24  2  0  0  0  0
 14 15  1  0  0  0  0
 14 25  2  0  0  0  0
 15 26  2  0  0  0  0
 16 10  1  0  0  0  0
 16 27  1  0  0  0  0
 16 29  1  1  0  0  0
 17 19  1  6  0  0  0
 17 23  1  0  0  0  0
 17 24  1  0  0  0  0
 18 20  1  6  0  0  0
 18 25  1  0  0  0  0
 18 26  1  0  0  0  0
 19 28  1  0  0  0  0
 20 29  1  0  0  0  0
 22 27  1  0  0  0  0
M  CHG  5  23   1  24   1  25   1  26   1  27   1
M  END
>  <rmsd>
0.910446405

$$$$
ZINC63514237
 OpenBabel03282117253D

 29 33  0  0  0  0  0  0  0  0999 V2000
   88.7375  126.2251  133.8210 C   0  0  0  0  0  0  0  0  0  0  0  0
   81.8473  129.7278  136.3174 C   0  0  0  0  0  0  0  0  0  0  0  0
   83.0502  129.6297  137.1306 C   0  0  0  0  0  0  0  0  0  0  0  0
   90.1977  117.7438  136.1049 C   0  0  0  0  0  0  0  0  0  0  0  0
   89.9314  116.9234  134.9327 C   0  0  0  0  0  0  0  0  0  0  0  0
   81.8497  129.7782  134.9761 C   0  0  0  0  0  0  0  0  0  0  0  0
   84.2942  129.5798  136.6289 C   0  0  0  0  0  0  0  0  0  0  0  0
   89.6842  118.9690  136.2965 C   0  0  0  0  0  0  0  0  0  0  0  0
   89.1439  117.3022  133.9138 C   0  0  0  0  0  0  0  0  0  0  0  0
   88.0184  125.7880  132.6723 C   0  0  0  0  0  0  0  0  0  0  0  0
   87.3243  126.5944  131.8400 C   0  0  0  0  0  0  0  0  0  0  0  0
   83.1624  129.7285  134.3460 C   0  0  0  0  0  0  0  0  0  0  0  0
   84.3898  129.6292  135.1759 C   0  0  0  0  0  0  0  0  0  0  0  0
   88.8140  119.4603  135.2362 C   0  0  0  0  0  0  0  0  0  0  0  0
   88.5429  118.6236  134.0398 C   0  0  0  0  0  0  0  0  0  0  0  0
   88.0161  124.3445  132.2379 C   0  0  2  0  0  0  0  0  0  0  0  0
   84.9713  129.6733  132.9928 C   0  0  1  0  0  0  0  0  0  0  0  0
   87.4257  120.5781  133.8472 C   0  0  2  0  0  0  0  0  0  0  0  0
   85.3725  128.4187  132.2497 C   0  0  0  0  0  0  0  0  0  0  0  0
   87.9168  121.6993  132.9513 C   0  0  0  0  0  0  0  0  0  0  0  0
   89.3235  126.5815  134.7566 N   0  0  0  0  0  0  0  0  0  0  0  0
   86.7586  125.9438  130.7627 N   0  0  0  0  0  0  0  0  0  0  0  0
   83.4910  129.7553  133.1112 N   0  3  0  0  0  0  0  0  0  0  0  0
   85.4132  129.5994  134.4110 N   0  3  0  0  0  0  0  0  0  0  0  0
   88.1835  120.5667  135.1269 N   0  3  0  0  0  0  0  0  0  0  0  0
   87.7589  119.2561  133.2532 N   0  3  0  0  0  0  0  0  0  0  0  0
   87.0807  124.3272  130.6550 S   0  3  0  0  0  0  0  0  0  0  0  0
   87.1786  128.3056  132.1100 S   0  0  0  0  0  0  0  0  0  0  0  0
   87.2032  123.2793  133.4623 S   0  0  0  0  0  0  0  0  0  0  0  0
  1 21  3  0  0  0  0
  2  3  1  0  0  0  0
  2  6  2  0  0  0  0
  3  7  2  0  0  0  0
  4  5  1  0  0  0  0
  4  8  2  0  0  0  0
  5  9  2  0  0  0  0
  6 12  1  0  0  0  0
  7 13  1  0  0  0  0
  8 14  1  0  0  0  0
  9 15  1  0  0  0  0
 10  1  1  0  0  0  0
 10 11  2  0  0  0  0
 11 22  1  0  0  0  0
 11 28  1  0  0  0  0
 12 13  1  0  0  0  0
 12 23  2  0  0  0  0
 13 24  2  0  0  0  0
 14 15  1  0  0  0  0
 14 25  2  0  0  0  0
 15 26  2  0  0  0  0
 16 10  1  0  0  0  0
 16 27  1  0  0  0  0
 16 29  1  1  0  0  0
 17 19  1  6  0  0  0
 17 23  1  0  0  0  0
 17 24  1  0  0  0  0
 18 20  1  6  0  0  0
 18 25  1  0  0  0  0
 18 26  1  0  0  0  0
 19 28  1  0  0  0  0
 20 29  1  0  0  0  0
 22 27  1  0  0  0  0
M  CHG  5  23   1  24   1  25   1  26   1  27   1
M  END
>  <rmsd>
0.971747518

$$$$
ZINC63514237
 OpenBabel03282117253D

 29 33  0  0  0  0  0  0  0  0999 V2000
   89.6865  125.7704  132.6589 C   0  0  0  0  0  0  0  0  0  0  0  0
   81.9460  131.0547  135.4969 C   0  0  0  0  0  0  0  0  0  0  0  0
   81.9882  130.2996  136.7403 C   0  0  0  0  0  0  0  0  0  0  0  0
   86.7364  116.1244  131.2558 C   0  0  0  0  0  0  0  0  0  0  0  0
   85.8539  116.5663  132.3253 C   0  0  0  0  0  0  0  0  0  0  0  0
   82.9063  131.0131  134.5600 C   0  0  0  0  0  0  0  0  0  0  0  0
   82.9925  129.4794  137.0873 C   0  0  0  0  0  0  0  0  0  0  0  0
   87.8095  116.8122  130.8350 C   0  0  0  0  0  0  0  0  0  0  0  0
   86.0154  117.7106  133.0079 C   0  0  0  0  0  0  0  0  0  0  0  0
   88.3936  125.4077  132.1853 C   0  0  0  0  0  0  0  0  0  0  0  0
   87.3114  126.2162  132.1920 C   0  0  0  0  0  0  0  0  0  0  0  0
   84.0377  130.1439  134.8555 C   0  0  0  0  0  0  0  0  0  0  0  0
   84.0811  129.3740  136.1245 C   0  0  0  0  0  0  0  0  0  0  0  0
   88.0609  118.0709  131.5244 C   0  0  0  0  0  0  0  0  0  0  0  0
   87.1601  118.5222  132.6151 C   0  0  0  0  0  0  0  0  0  0  0  0
   88.1245  124.0621  131.5612 C   0  0  2  0  0  0  0  0  0  0  0  0
   85.9409  128.9276  134.9215 C   0  0  1  0  0  0  0  0  0  0  0  0
   88.7983  120.0512  132.3250 C   0  0  2  0  0  0  0  0  0  0  0  0
   86.0935  127.6435  134.1375 C   0  0  0  0  0  0  0  0  0  0  0  0
   88.5585  121.3552  131.5882 C   0  0  0  0  0  0  0  0  0  0  0  0
   90.7398  126.0664  133.0446 N   0  0  0  0  0  0  0  0  0  0  0  0
   86.1837  125.6571  131.6266 N   0  0  0  0  0  0  0  0  0  0  0  0
   85.0903  129.8930  134.1756 N   0  3  0  0  0  0  0  0  0  0  0  0
   85.1581  128.6871  136.1629 N   0  3  0  0  0  0  0  0  0  0  0  0
   88.9867  118.9364  131.3588 N   0  3  0  0  0  0  0  0  0  0  0  0
   87.5759  119.6429  133.0672 N   0  3  0  0  0  0  0  0  0  0  0  0
   86.3763  124.1422  130.9969 S   0  3  0  0  0  0  0  0  0  0  0  0
   87.3571  127.8257  132.8472 S   0  0  0  0  0  0  0  0  0  0  0  0
   88.3395  122.7150  132.7587 S   0  0  0  0  0  0  0  0  0  0  0  0
  1 21  3  0  0  0  0
  2  3  1  0  0  0  0
  2  6  2  0  0  0  0
  3  7  2  0  0  0  0
  4  5  1  0  0  0  0
  4  8  2  0  0  0  0
  5  9  2  0  0  0  0
  6 12  1  0  0  0  0
  7 13  1  0  0  0  0
  8 14  1  0  0  0  0
  9 15  1  0  0  0  0
 10  1  1  0  0  0  0
 10 11  2  0  0  0  0
 11 22  1  0  0  0  0
 11 28  1  0  0  0  0
 12 13  1  0  0  0  0
 12 23  2  0  0  0  0
 13 24  2  0  0  0  0
 14 15  1  0  0  0  0
 14 25  2  0  0  0  0
 15 26  2  0  0  0  0
 16 10  1  0  0  0  0
 16 27  1  0  0  0  0
 16 29  1  1  0  0  0
 17 19  1  6  0  0  0
 17 23  1  0  0  0  0
 17 24  1  0  0  0  0
 18 20  1  6  0  0  0
 18 25  1  0  0  0  0
 18 26  1  0  0  0  0
 19 28  1  0  0  0  0
 20 29  1  0  0  0  0
 22 27  1  0  0  0  0
M  CHG  5  23   1  24   1  25   1  26   1  27   1
M  END
>  <rmsd>
1.23109162

$$$$
ZINC63514237
 OpenBabel03282117253D

 29 33  0  0  0  0  0  0  0  0999 V2000
   88.6827  125.8986  134.0087 C   0  0  0  0  0  0  0  0  0  0  0  0
   81.7537  130.3674  136.2560 C   0  0  0  0  0  0  0  0  0  0  0  0
   82.9649  130.5269  137.0471 C   0  0  0  0  0  0  0  0  0  0  0  0
   86.0512  116.3523  131.6290 C   0  0  0  0  0  0  0  0  0  0  0  0
   84.7579  116.9942  131.8125 C   0  0  0  0  0  0  0  0  0  0  0  0
   81.7453  130.0691  134.9474 C   0  0  0  0  0  0  0  0  0  0  0  0
   84.2065  130.3943  136.5548 C   0  0  0  0  0  0  0  0  0  0  0  0
   87.2215  116.9064  131.9826 C   0  0  0  0  0  0  0  0  0  0  0  0
   84.5934  118.2109  132.3546 C   0  0  0  0  0  0  0  0  0  0  0  0
   87.9764  125.5535  132.8215 C   0  0  0  0  0  0  0  0  0  0  0  0
   87.2777  126.4204  132.0564 C   0  0  0  0  0  0  0  0  0  0  0  0
   83.0550  129.9060  134.3300 C   0  0  0  0  0  0  0  0  0  0  0  0
   84.2907  130.0695  135.1369 C   0  0  0  0  0  0  0  0  0  0  0  0
   87.1355  118.2316  132.5820 C   0  0  0  0  0  0  0  0  0  0  0  0
   85.8161  118.8867  132.7685 C   0  0  0  0  0  0  0  0  0  0  0  0
   87.9946  124.1528  132.2646 C   0  0  2  0  0  0  0  0  0  0  0  0
   84.8558  129.5684  133.0073 C   0  0  1  0  0  0  0  0  0  0  0  0
   87.4401  120.2553  133.5401 C   0  0  2  0  0  0  0  0  0  0  0  0
   85.3011  128.1798  132.6069 C   0  0  0  0  0  0  0  0  0  0  0  0
   87.9232  121.4550  132.7475 C   0  0  0  0  0  0  0  0  0  0  0  0
   89.2583  126.1801  134.9758 N   0  0  0  0  0  0  0  0  0  0  0  0
   86.7269  125.8582  130.9230 N   0  0  0  0  0  0  0  0  0  0  0  0
   83.3742  129.6243  133.1250 N   0  3  0  0  0  0  0  0  0  0  0  0
   85.3095  129.8801  134.3888 N   0  3  0  0  0  0  0  0  0  0  0  0
   88.0545  119.0062  133.0167 N   0  3  0  0  0  0  0  0  0  0  0  0
   85.9881  120.0320  133.3091 N   0  3  0  0  0  0  0  0  0  0  0  0
   87.0695  124.2607  130.6792 S   0  3  0  0  0  0  0  0  0  0  0  0
   87.1094  128.1001  132.4713 S   0  0  0  0  0  0  0  0  0  0  0  0
   87.1870  122.9768  133.3870 S   0  0  0  0  0  0  0  0  0  0  0  0
  1 21  3  0  0  0  0
  2  3  1  0  0  0  0
  2  6  2  0  0  0  0
  3  7  2  0  0  0  0
  4  5  1  0  0  0  0
  4  8  2  0  0  0  0
  5  9  2  0  0  0  0
  6 12  1  0  0  0  0
  7 13  1  0  0  0  0
  8 14  1  0  0  0  0
  9 15  1  0  0  0  0
 10  1  1  0  0  0  0
 10 11  2  0  0  0  0
 11 22  1  0  0  0  0
 11 28  1  0  0  0  0
 12 13  1  0  0  0  0
 12 23  2  0  0  0  0
 13 24  2  0  0  0  0
 14 15  1  0  0  0  0
 14 25  2  0  0  0  0
 15 26  2  0  0  0  0
 16 10  1  0  0  0  0
 16 27  1  0  0  0  0
 16 29  1  1  0  0  0
 17 19  1  1  0  0  0
 17 23  1  0  0  0  0
 17 24  1  0  0  0  0
 18 20  1  6  0  0  0
 18 25  1  0  0  0  0
 18 26  1  0  0  0  0
 19 28  1  0  0  0  0
 20 29  1  0  0  0  0
 22 27  1  0  0  0  0
M  CHG  5  23   1  24   1  25   1  26   1  27   1
M  END
>  <rmsd>
1.08214939

$$$$
ZINC63514237
 OpenBabel03282117253D

 29 33  0  0  0  0  0  0  0  0999 V2000
   89.0721  126.1442  133.5168 C   0  0  0  0  0  0  0  0  0  0  0  0
   81.9947  129.6541  136.7761 C   0  0  0  0  0  0  0  0  0  0  0  0
   83.2772  130.0138  137.3628 C   0  0  0  0  0  0  0  0  0  0  0  0
   87.5356  116.2398  131.7109 C   0  0  0  0  0  0  0  0  0  0  0  0
   86.2063  116.6962  132.0888 C   0  0  0  0  0  0  0  0  0  0  0  0
   81.8275  129.3105  135.4895 C   0  0  0  0  0  0  0  0  0  0  0  0
   84.4333  130.0424  136.6815 C   0  0  0  0  0  0  0  0  0  0  0  0
   88.6522  116.9680  131.8670 C   0  0  0  0  0  0  0  0  0  0  0  0
   85.9508  117.8957  132.6341 C   0  0  0  0  0  0  0  0  0  0  0  0
   88.2487  125.6589  132.4613 C   0  0  0  0  0  0  0  0  0  0  0  0
   87.3201  126.3886  131.8055 C   0  0  0  0  0  0  0  0  0  0  0  0
   83.0351  129.3142  134.6742 C   0  0  0  0  0  0  0  0  0  0  0  0
   84.3434  129.6819  135.2726 C   0  0  0  0  0  0  0  0  0  0  0  0
   88.4664  118.2882  132.4549 C   0  0  0  0  0  0  0  0  0  0  0  0
   87.1101  118.7540  132.8398 C   0  0  0  0  0  0  0  0  0  0  0  0
   88.3860  124.2559  131.9272 C   0  0  2  0  0  0  0  0  0  0  0  0
   84.6388  129.1900  133.0871 C   0  0  1  0  0  0  0  0  0  0  0  0
   88.6151  120.3680  133.3258 C   0  0  2  0  0  0  0  0  0  0  0  0
   85.2159  127.8659  132.6394 C   0  0  0  0  0  0  0  0  0  0  0  0
   88.7877  121.5950  132.4508 C   0  0  0  0  0  0  0  0  0  0  0  0
   89.7430  126.5400  134.3765 N   0  0  0  0  0  0  0  0  0  0  0  0
   86.6889  125.7127  130.7814 N   0  0  0  0  0  0  0  0  0  0  0  0
   83.2015  129.0376  133.4377 N   0  3  0  0  0  0  0  0  0  0  0  0
   85.2504  129.6133  134.3749 N   0  3  0  0  0  0  0  0  0  0  0  0
   89.3178  119.2015  132.7280 N   0  3  0  0  0  0  0  0  0  0  0  0
   87.1936  119.9310  133.3311 N   0  3  0  0  0  0  0  0  0  0  0  0
   87.2206  124.1729  130.5074 S   0  3  0  0  0  0  0  0  0  0  0  0
   86.9731  128.0409  132.2196 S   0  0  0  0  0  0  0  0  0  0  0  0
   87.9440  123.0179  133.1789 S   0  0  0  0  0  0  0  0  0  0  0  0
  1 21  3  0  0  0  0
  2  3  1  0  0  0  0
  2  6  2  0  0  0  0
  3  7  2  0  0  0  0
  4  5  1  0  0  0  0
  4  8  2  0  0  0  0
  5  9  2  0  0  0  0
  6 12  1  0  0  0  0
  7 13  1  0  0  0  0
  8 14  1  0  0  0  0
  9 15  1  0  0  0  0
 10  1  1  0  0  0  0
 10 11  2  0  0  0  0
 11 22  1  0  0  0  0
 11 28  1  0  0  0  0
 12 13  1  0  0  0  0
 12 23  2  0  0  0  0
 13 24  2  0  0  0  0
 14 15  1  0  0  0  0
 14 25  2  0  0  0  0
 15 26  2  0  0  0  0
 16 10  1  0  0  0  0
 16 27  1  0  0  0  0
 16 29  1  1  0  0  0
 17 19  1  1  0  0  0
 17 23  1  0  0  0  0
 17 24  1  0  0  0  0
 18 20  1  6  0  0  0
 18 25  1  0  0  0  0
 18 26  1  0  0  0  0
 19 28  1  0  0  0  0
 20 29  1  0  0  0  0
 22 27  1  0  0  0  0
M  CHG  5  23   1  24   1  25   1  26   1  27   1
M  END
>  <rmsd>
0.972558916

$$$$
ZINC63514238
 OpenBabel03282117253D

 29 33  0  0  0  0  0  0  0  0999 V2000
   87.8757  125.3337  134.4347 C   0  0  0  0  0  0  0  0  0  0  0  0
   81.6501  130.8585  136.0720 C   0  0  0  0  0  0  0  0  0  0  0  0
   82.7737  130.7933  136.9947 C   0  0  0  0  0  0  0  0  0  0  0  0
   89.4198  116.5378  134.7893 C   0  0  0  0  0  0  0  0  0  0  0  0
   90.5313  117.3330  135.2897 C   0  0  0  0  0  0  0  0  0  0  0  0
   81.7407  130.5965  134.7586 C   0  0  0  0  0  0  0  0  0  0  0  0
   84.0241  130.4648  136.6337 C   0  0  0  0  0  0  0  0  0  0  0  0
   88.3510  117.0524  134.1615 C   0  0  0  0  0  0  0  0  0  0  0  0
   90.6092  118.6684  135.1793 C   0  0  0  0  0  0  0  0  0  0  0  0
   87.3420  125.1463  133.1279 C   0  0  0  0  0  0  0  0  0  0  0  0
   86.8870  126.1363  132.3293 C   0  0  0  0  0  0  0  0  0  0  0  0
   83.0668  130.2295  134.2794 C   0  0  0  0  0  0  0  0  0  0  0  0
   84.2133  130.1637  135.2207 C   0  0  0  0  0  0  0  0  0  0  0  0
   88.3534  118.5001  133.9971 C   0  0  0  0  0  0  0  0  0  0  0  0
   89.4871  119.3115  134.5083 C   0  0  0  0  0  0  0  0  0  0  0  0
   87.1761  123.7754  132.5245 C   0  0  1  0  0  0  0  0  0  0  0  0
   84.9251  129.6243  133.1451 C   0  0  1  0  0  0  0  0  0  0  0  0
   87.9725  120.6799  133.5392 C   0  0  1  0  0  0  0  0  0  0  0  0
   85.1779  128.1902  132.7372 C   0  0  0  0  0  0  0  0  0  0  0  0
   88.1871  121.2545  132.1518 C   0  0  0  0  0  0  0  0  0  0  0  0
   88.3108  125.4865  135.4992 N   0  0  0  0  0  0  0  0  0  0  0  0
   86.3612  125.6996  131.1305 N   0  0  0  0  0  0  0  0  0  0  0  0
   83.4694  129.9262  133.1050 N   0  3  0  0  0  0  0  0  0  0  0  0
   85.2649  129.8228  134.5793 N   0  3  0  0  0  0  0  0  0  0  0  0
   87.4957  119.2740  133.4504 N   0  3  0  0  0  0  0  0  0  0  0  0
   89.2713  120.5446  134.2508 N   0  3  0  0  0  0  0  0  0  0  0  0
   86.3320  124.0615  130.9172 S   0  3  0  0  0  0  0  0  0  0  0  0
   86.9519  127.8103  132.7936 S   0  0  0  0  0  0  0  0  0  0  0  0
   88.7766  122.9597  132.2551 S   0  0  0  0  0  0  0  0  0  0  0  0
  1 21  3  0  0  0  0
  2  3  1  0  0  0  0
  2  6  2  0  0  0  0
  3  7  2  0  0  0  0
  4  5  1  0  0  0  0
  4  8  2  0  0  0  0
  5  9  2  0  0  0  0
  6 12  1  0  0  0  0
  7 13  1  0  0  0  0
  8 14  1  0  0  0  0
  9 15  1  0  0  0  0
 10  1  1  0  0  0  0
 10 11  2  0  0  0  0
 11 22  1  0  0  0  0
 11 28  1  0  0  0  0
 12 13  1  0  0  0  0
 12 23  2  0  0  0  0
 13 24  2  0  0  0  0
 14 15  1  0  0  0  0
 14 25  2  0  0  0  0
 15 26  2  0  0  0  0
 16 10  1  0  0  0  0
 16 27  1  0  0  0  0
 16 29  1  6  0  0  0
 17 19  1  1  0  0  0
 17 23  1  0  0  0  0
 17 24  1  0  0  0  0
 18 20  1  6  0  0  0
 18 25  1  0  0  0  0
 18 26  1  0  0  0  0
 19 28  1  0  0  0  0
 20 29  1  0  0  0  0
 22 27  1  0  0  0  0
M  CHG  5  23   1  24   1  25   1  26   1  27   1
M  END
>  <rmsd>
1.17213047

$$$$
ZINC63514237
 OpenBabel03282117253D

 29 33  0  0  0  0  0  0  0  0999 V2000
   88.2745  125.1070  134.0813 C   0  0  0  0  0  0  0  0  0  0  0  0
   81.6328  130.1678  135.9004 C   0  0  0  0  0  0  0  0  0  0  0  0
   82.6453  129.9620  136.9254 C   0  0  0  0  0  0  0  0  0  0  0  0
   89.2207  116.2899  133.4537 C   0  0  0  0  0  0  0  0  0  0  0  0
   88.6427  116.7215  134.7178 C   0  0  0  0  0  0  0  0  0  0  0  0
   81.8816  130.1352  134.5818 C   0  0  0  0  0  0  0  0  0  0  0  0
   83.9392  129.7180  136.6648 C   0  0  0  0  0  0  0  0  0  0  0  0
   89.4101  117.0988  132.3996 C   0  0  0  0  0  0  0  0  0  0  0  0
   88.2349  117.9755  134.9680 C   0  0  0  0  0  0  0  0  0  0  0  0
   87.8157  125.1246  132.7334 C   0  0  0  0  0  0  0  0  0  0  0  0
   87.4210  126.2295  132.0641 C   0  0  0  0  0  0  0  0  0  0  0  0
   83.2655  129.8745  134.2080 C   0  0  0  0  0  0  0  0  0  0  0  0
   84.2986  129.6653  135.2538 C   0  0  0  0  0  0  0  0  0  0  0  0
   88.9947  118.4830  132.5848 C   0  0  0  0  0  0  0  0  0  0  0  0
   88.4044  118.9231  133.8743 C   0  0  0  0  0  0  0  0  0  0  0  0
   87.7831  123.8764  131.8887 C   0  0  2  0  0  0  0  0  0  0  0  0
   85.2608  129.4985  133.2161 C   0  0  1  0  0  0  0  0  0  0  0  0
   88.4956  120.6833  132.4605 C   0  0  2  0  0  0  0  0  0  0  0  0
   85.6074  128.1590  132.6059 C   0  0  0  0  0  0  0  0  0  0  0  0
   87.2679  121.1886  131.7265 C   0  0  0  0  0  0  0  0  0  0  0  0
   88.6485  125.0932  135.1794 N   0  0  0  0  0  0  0  0  0  0  0  0
   87.0732  126.0003  130.7486 N   0  0  0  0  0  0  0  0  0  0  0  0
   83.8096  129.7820  133.0553 N   0  3  0  0  0  0  0  0  0  0  0  0
   85.4276  129.4541  134.6932 N   0  3  0  0  0  0  0  0  0  0  0  0
   89.0449  119.4780  131.7843 N   0  3  0  0  0  0  0  0  0  0  0  0
   88.1205  120.1673  133.8039 N   0  3  0  0  0  0  0  0  0  0  0  0
   87.2592  124.4461  130.2209 S   0  3  0  0  0  0  0  0  0  0  0  0
   87.3753  127.8004  132.8073 S   0  0  0  0  0  0  0  0  0  0  0  0
   86.6032  122.6599  132.5390 S   0  0  0  0  0  0  0  0  0  0  0  0
  1 21  3  0  0  0  0
  2  3  1  0  0  0  0
  2  6  2  0  0  0  0
  3  7  2  0  0  0  0
  4  5  1  0  0  0  0
  4  8  2  0  0  0  0
  5  9  2  0  0  0  0
  6 12  1  0  0  0  0
  7 13  1  0  0  0  0
  8 14  1  0  0  0  0
  9 15  1  0  0  0  0
 10  1  1  0  0  0  0
 10 11  2  0  0  0  0
 11 22  1  0  0  0  0
 11 28  1  0  0  0  0
 12 13  1  0  0  0  0
 12 23  2  0  0  0  0
 13 24  2  0  0  0  0
 14 15  1  0  0  0  0
 14 25  2  0  0  0  0
 15 26  2  0  0  0  0
 16 10  1  0  0  0  0
 16 27  1  0  0  0  0
 16 29  1  1  0  0  0
 17 19  1  6  0  0  0
 17 23  1  0  0  0  0
 17 24  1  0  0  0  0
 18 20  1  6  0  0  0
 18 25  1  0  0  0  0
 18 26  1  0  0  0  0
 19 28  1  0  0  0  0
 20 29  1  0  0  0  0
 22 27  1  0  0  0  0
M  CHG  5  23   1  24   1  25   1  26   1  27   1
M  END
>  <rmsd>
1.08874846

$$$$
ZINC31896457
 OpenBabel03282117253D

 30 32  0  0  0  0  0  0  0  0999 V2000
   82.3649  129.3130  132.0176 C   0  0  0  0  0  0  0  0  0  0  0  0
   82.2293  129.1630  133.3978 C   0  0  0  0  0  0  0  0  0  0  0  0
   83.6277  129.2425  131.4291 C   0  0  0  0  0  0  0  0  0  0  0  0
   86.9252  122.6417  134.3639 C   0  0  0  0  0  0  0  0  0  0  0  0
   87.1777  124.3237  132.6481 C   0  0  0  0  0  0  0  0  0  0  0  0
   87.4886  121.9896  132.1069 C   0  0  0  0  0  0  0  0  0  0  0  0
   86.9058  123.9803  133.9724 C   0  0  0  0  0  0  0  0  0  0  0  0
   84.6192  128.8722  133.6009 C   0  0  0  0  0  0  0  0  0  0  0  0
   87.2166  121.6464  133.4312 C   0  0  0  0  0  0  0  0  0  0  0  0
   87.4691  123.3283  131.7152 C   0  0  0  0  0  0  0  0  0  0  0  0
   83.3564  128.9427  134.1894 C   0  0  0  0  0  0  0  0  0  0  0  0
   84.7547  129.0222  132.2208 C   0  0  0  0  0  0  0  0  0  0  0  0
   86.5941  125.0404  134.9655 C   0  0  0  0  0  0  0  0  0  0  0  0
   86.7107  132.0313  135.6253 C   0  0  0  0  0  0  0  0  0  0  0  0
   87.9624  131.1858  135.7475 C   0  0  0  0  0  0  0  0  0  0  0  0
   85.7739  131.1245  134.8566 C   0  0  0  0  0  0  0  0  0  0  0  0
   87.4385  129.7933  136.0523 C   0  0  0  0  0  0  0  0  0  0  0  0
   85.6972  127.3308  135.2904 C   0  0  0  0  0  0  0  0  0  0  0  0
   85.8181  128.6322  134.4916 C   0  0  2  0  0  0  0  0  0  0  0  0
   86.0415  126.1713  134.4338 N   0  0  0  0  0  0  0  0  0  0  0  0
   87.2343  120.2834  133.8295 N   0  3  0  0  0  0  0  0  0  0  0  0
   87.7419  123.6773  130.3660 N   0  3  0  0  0  0  0  0  0  0  0  0
   86.0468  129.7587  135.4474 N   0  3  0  0  0  0  0  0  0  0  0  0
   86.9850  119.9963  135.0252 O   0  5  0  0  0  0  0  0  0  0  0  0
   87.7157  124.8870  130.0339 O   0  5  0  0  0  0  0  0  0  0  0  0
   86.8603  124.8504  136.1493 O   0  0  0  0  0  0  0  0  0  0  0  0
   87.4986  119.4036  132.9749 O   0  0  0  0  0  0  0  0  0  0  0  0
   88.0019  122.7665  129.5432 O   0  0  0  0  0  0  0  0  0  0  0  0
   83.2142  128.8007  135.5147 F   0  0  0  0  0  0  0  0  0  0  0  0
   86.3003  128.9424  131.4562 Cl  0  0  0  0  0  0  0  0  0  0  0  0
  1  2  1  0  0  0  0
  1  3  2  0  0  0  0
  2 11  2  0  0  0  0
  3 12  1  0  0  0  0
  4  7  1  0  0  0  0
  4  9  2  0  0  0  0
  5 10  1  0  0  0  0
  5  7  2  0  0  0  0
  6  9  1  0  0  0  0
  6 10  2  0  0  0  0
  7 13  1  0  0  0  0
  8 11  1  0  0  0  0
  8 12  2  0  0  0  0
  9 21  1  0  0  0  0
 10 22  1  0  0  0  0
 11 29  1  0  0  0  0
 12 30  1  0  0  0  0
 13 20  1  0  0  0  0
 13 26  2  0  0  0  0
 14 15  1  0  0  0  0
 14 16  1  0  0  0  0
 15 17  1  0  0  0  0
 16 23  1  0  0  0  0
 17 23  1  0  0  0  0
 18 20  1  0  0  0  0
 19 18  1  1  0  0  0
 19  8  1  0  0  0  0
 19 23  1  0  0  0  0
 21 24  1  0  0  0  0
 21 27  2  0  0  0  0
 22 25  1  0  0  0  0
 22 28  2  0  0  0  0
M  CHG  5  21   1  22   1  23   1  24  -1  25  -1
M  END
>  <rmsd>
0.921511114

$$$$
ZINC31896457
 OpenBabel03282117253D

 30 32  0  0  0  0  0  0  0  0999 V2000
   83.4524  128.9637  131.2939 C   0  0  0  0  0  0  0  0  0  0  0  0
   82.9422  128.7712  132.5777 C   0  0  0  0  0  0  0  0  0  0  0  0
   84.8291  129.0780  131.1003 C   0  0  0  0  0  0  0  0  0  0  0  0
   86.9966  122.6996  134.3991 C   0  0  0  0  0  0  0  0  0  0  0  0
   86.3290  124.2018  132.6286 C   0  0  0  0  0  0  0  0  0  0  0  0
   87.1625  121.9984  132.0931 C   0  0  0  0  0  0  0  0  0  0  0  0
   86.4963  123.9349  133.9874 C   0  0  0  0  0  0  0  0  0  0  0  0
   85.1854  128.8073  133.4745 C   0  0  0  0  0  0  0  0  0  0  0  0
   87.3298  121.7314  133.4520 C   0  0  0  0  0  0  0  0  0  0  0  0
   86.6621  123.2336  131.6815 C   0  0  0  0  0  0  0  0  0  0  0  0
   83.8087  128.6930  133.6680 C   0  0  0  0  0  0  0  0  0  0  0  0
   85.6955  128.9999  132.1906 C   0  0  0  0  0  0  0  0  0  0  0  0
   86.1401  124.9657  134.9962 C   0  0  0  0  0  0  0  0  0  0  0  0
   86.1441  132.1856  135.9485 C   0  0  0  0  0  0  0  0  0  0  0  0
   87.4090  131.5177  136.4488 C   0  0  0  0  0  0  0  0  0  0  0  0
   85.6050  131.1732  134.9609 C   0  0  0  0  0  0  0  0  0  0  0  0
   87.0143  130.0611  136.6192 C   0  0  0  0  0  0  0  0  0  0  0  0
   85.9241  127.3975  135.4389 C   0  0  0  0  0  0  0  0  0  0  0  0
   86.0937  128.7177  134.6809 C   0  0  2  0  0  0  0  0  0  0  0  0
   86.2226  126.2529  134.5456 N   0  0  0  0  0  0  0  0  0  0  0  0
   87.8372  120.4731  133.8713 N   0  3  0  0  0  0  0  0  0  0  0  0
   86.4881  123.5037  130.2981 N   0  3  0  0  0  0  0  0  0  0  0  0
   85.8778  129.8471  135.6362 N   0  3  0  0  0  0  0  0  0  0  0  0
   87.9780  120.2528  135.0985 O   0  5  0  0  0  0  0  0  0  0  0  0
   86.0333  124.6198  129.9493 O   0  5  0  0  0  0  0  0  0  0  0  0
   85.8272  124.6126  136.1302 O   0  0  0  0  0  0  0  0  0  0  0  0
   88.1306  119.6160  133.0032 O   0  0  0  0  0  0  0  0  0  0  0  0
   86.7942  122.6190  129.4628 O   0  0  0  0  0  0  0  0  0  0  0  0
   83.3072  128.5084  134.8973 F   0  0  0  0  0  0  0  0  0  0  0  0
   87.3926  129.1470  131.9113 Cl  0  0  0  0  0  0  0  0  0  0  0  0
  1  2  1  0  0  0  0
  1  3  2  0  0  0  0
  2 11  2  0  0  0  0
  3 12  1  0  0  0  0
  4  7  1  0  0  0  0
  4  9  2  0  0  0  0
  5 10  1  0  0  0  0
  5  7  2  0  0  0  0
  6  9  1  0  0  0  0
  6 10  2  0  0  0  0
  7 13  1  0  0  0  0
  8 11  1  0  0  0  0
  8 12  2  0  0  0  0
  9 21  1  0  0  0  0
 10 22  1  0  0  0  0
 11 29  1  0  0  0  0
 12 30  1  0  0  0  0
 13 20  1  0  0  0  0
 13 26  2  0  0  0  0
 14 15  1  0  0  0  0
 14 16  1  0  0  0  0
 15 17  1  0  0  0  0
 16 23  1  0  0  0  0
 17 23  1  0  0  0  0
 18 20  1  0  0  0  0
 19 18  1  1  0  0  0
 19  8  1  0  0  0  0
 19 23  1  0  0  0  0
 21 24  1  0  0  0  0
 21 27  2  0  0  0  0
 22 25  1  0  0  0  0
 22 28  2  0  0  0  0
M  CHG  5  21   1  22   1  23   1  24  -1  25  -1
M  END
>  <rmsd>
1.25213492

$$$$
ZINC63205528
 OpenBabel03282117253D

 29 32  0  0  0  0  0  0  0  0999 V2000
   81.9493  130.2045  136.0915 C   0  0  0  0  0  0  0  0  0  0  0  0
   82.8401  129.5248  137.0201 C   0  0  0  0  0  0  0  0  0  0  0  0
   82.2817  130.5263  134.8315 C   0  0  0  0  0  0  0  0  0  0  0  0
   84.0914  129.1446  136.7180 C   0  0  0  0  0  0  0  0  0  0  0  0
   83.6271  130.1484  134.4192 C   0  0  0  0  0  0  0  0  0  0  0  0
   84.5347  129.4553  135.3651 C   0  0  0  0  0  0  0  0  0  0  0  0
   83.7543  123.2511  131.4683 C   0  0  0  0  0  0  0  0  0  0  0  0
   84.9731  126.1930  131.3930 C   0  0  0  0  0  0  0  0  0  0  0  0
   85.0442  120.7553  132.8852 C   0  0  0  0  0  0  0  0  0  0  0  0
   85.7365  120.1228  134.0947 C   0  0  0  0  0  0  0  0  0  0  0  0
   87.9012  121.2924  133.4591 C   0  0  0  0  0  0  0  0  0  0  0  0
   85.1804  122.8177  131.3095 C   0  0  2  0  0  0  0  0  0  0  0  0
   85.7113  122.0862  132.5426 C   0  0  2  0  0  0  0  0  0  0  0  0
   87.1856  121.8281  132.2347 C   0  0  1  0  0  0  0  0  0  0  0  0
   86.1300  124.0102  131.0855 C   0  0  1  0  0  0  0  0  0  0  0  0
   85.6088  129.7408  133.3814 C   0  0  1  0  0  0  0  0  0  0  0  0
   81.2521  123.6697  128.8315 C   0  0  0  0  0  0  0  0  0  0  0  0
   87.9231  119.3192  134.9974 C   0  0  0  0  0  0  0  0  0  0  0  0
   84.7985  127.3187  132.3850 C   0  0  0  0  0  0  0  0  0  0  0  0
   81.7751  123.6839  130.2521 C   0  0  0  0  0  0  0  0  0  0  0  0
   84.2297  130.3152  133.3049 N   0  3  0  0  0  0  0  0  0  0  0  0
   85.6512  129.2297  134.7868 N   0  3  0  0  0  0  0  0  0  0  0  0
   85.8005  125.1801  131.8578 N   0  0  0  0  0  0  0  0  0  0  0  0
   87.2261  119.9811  133.8408 N   0  3  1  0  0  0  0  0  0  0  0  0
   83.2375  123.5267  132.5426 O   0  0  0  0  0  0  0  0  0  0  0  0
   84.4321  126.2146  130.2887 O   0  0  0  0  0  0  0  0  0  0  0  0
   83.1492  123.2841  130.2468 O   0  0  0  0  0  0  0  0  0  0  0  0
   87.7822  123.4161  131.6019 S   0  3  0  0  0  0  0  0  0  0  0  0
   86.0691  128.5701  132.0823 S   0  0  0  0  0  0  0  0  0  0  0  0
  1  2  1  0  0  0  0
  1  3  2  0  0  0  0
  2  4  2  0  0  0  0
  3  5  1  0  0  0  0
  4  6  1  0  0  0  0
  5  6  1  0  0  0  0
  5 21  2  0  0  0  0
  6 22  2  0  0  0  0
  7 27  1  0  0  0  0
  7 25  2  0  0  0  0
  8 23  1  0  0  0  0
  8 26  2  0  0  0  0
  9 10  1  0  0  0  0
 10 24  1  0  0  0  0
 11 24  1  0  0  0  0
 12  7  1  1  0  0  0
 12 13  1  0  0  0  0
 12 15  1  0  0  0  0
 13  9  1  6  0  0  0
 13 14  1  0  0  0  0
 14 11  1  1  0  0  0
 14 28  1  0  0  0  0
 15 23  1  1  0  0  0
 15 28  1  0  0  0  0
 16 21  1  0  0  0  0
 16 22  1  0  0  0  0
 16 29  1  6  0  0  0
 17 20  1  0  0  0  0
 19  8  1  0  0  0  0
 19 29  1  0  0  0  0
 20 27  1  0  0  0  0
 24 18  1  1  0  0  0
M  CHG  4  21   1  22   1  24   1  28   1
M  END
>  <rmsd>
1.05519211

$$$$
ZINC63205529
 OpenBabel03282117253D

 29 32  0  0  0  0  0  0  0  0999 V2000
   81.9454  130.2475  136.0796 C   0  0  0  0  0  0  0  0  0  0  0  0
   82.8333  129.5719  137.0142 C   0  0  0  0  0  0  0  0  0  0  0  0
   82.2803  130.5592  134.8177 C   0  0  0  0  0  0  0  0  0  0  0  0
   84.0838  129.1859  136.7161 C   0  0  0  0  0  0  0  0  0  0  0  0
   83.6250  130.1745  134.4097 C   0  0  0  0  0  0  0  0  0  0  0  0
   84.5295  129.4857  135.3617 C   0  0  0  0  0  0  0  0  0  0  0  0
   84.9370  122.0154  130.1641 C   0  0  0  0  0  0  0  0  0  0  0  0
   84.9633  126.1938  131.4136 C   0  0  0  0  0  0  0  0  0  0  0  0
   85.0551  120.7387  132.9306 C   0  0  0  0  0  0  0  0  0  0  0  0
   85.7796  120.0971  134.1161 C   0  0  0  0  0  0  0  0  0  0  0  0
   87.9363  121.2415  133.4152 C   0  0  0  0  0  0  0  0  0  0  0  0
   85.1342  122.8522  131.3977 C   0  0  1  0  0  0  0  0  0  0  0  0
   85.7302  122.0581  132.5632 C   0  0  2  0  0  0  0  0  0  0  0  0
   87.1938  121.7992  132.2153 C   0  0  1  0  0  0  0  0  0  0  0  0
   86.1143  124.0054  131.1232 C   0  0  1  0  0  0  0  0  0  0  0  0
   85.6068  129.7539  133.3773 C   0  0  1  0  0  0  0  0  0  0  0  0
   81.9591  120.1077  129.2254 C   0  0  0  0  0  0  0  0  0  0  0  0
   87.9850  119.2523  134.9314 C   0  0  0  0  0  0  0  0  0  0  0  0
   84.7908  127.3270  132.3974 C   0  0  0  0  0  0  0  0  0  0  0  0
   83.3666  120.6391  129.0580 C   0  0  0  0  0  0  0  0  0  0  0  0
   84.2294  130.3316  133.2950 N   0  3  0  0  0  0  0  0  0  0  0  0
   85.6463  129.2527  134.7863 N   0  3  0  0  0  0  0  0  0  0  0  0
   85.7873  125.1818  131.8867 N   0  0  0  0  0  0  0  0  0  0  0  0
   87.2570  119.9355  133.8068 N   0  3  1  0  0  0  0  0  0  0  0  0
   85.7839  121.8685  129.2933 O   0  0  0  0  0  0  0  0  0  0  0  0
   84.4235  126.2090  130.3085 O   0  0  0  0  0  0  0  0  0  0  0  0
   83.6897  121.4650  130.1812 O   0  0  0  0  0  0  0  0  0  0  0  0
   87.7739  123.4086  131.6219 S   0  3  0  0  0  0  0  0  0  0  0  0
   86.0652  128.5725  132.0871 S   0  0  0  0  0  0  0  0  0  0  0  0
  1  2  1  0  0  0  0
  1  3  2  0  0  0  0
  2  4  2  0  0  0  0
  3  5  1  0  0  0  0
  4  6  1  0  0  0  0
  5  6  1  0  0  0  0
  5 21  2  0  0  0  0
  6 22  2  0  0  0  0
  7 27  1  0  0  0  0
  7 25  2  0  0  0  0
  8 23  1  0  0  0  0
  8 26  2  0  0  0  0
  9 10  1  0  0  0  0
 10 24  1  0  0  0  0
 11 24  1  0  0  0  0
 12  7  1  6  0  0  0
 12 13  1  0  0  0  0
 12 15  1  0  0  0  0
 13  9  1  6  0  0  0
 13 14  1  0  0  0  0
 14 11  1  1  0  0  0
 14 28  1  0  0  0  0
 15 23  1  1  0  0  0
 15 28  1  0  0  0  0
 16 21  1  0  0  0  0
 16 22  1  0  0  0  0
 16 29  1  6  0  0  0
 17 20  1  0  0  0  0
 19  8  1  0  0  0  0
 19 29  1  0  0  0  0
 20 27  1  0  0  0  0
 24 18  1  1  0  0  0
M  CHG  4  21   1  22   1  24   1  28   1
M  END
>  <rmsd>
1.05149817

$$$$
ZINC12453498
 OpenBabel03282117253D

 31 33  0  0  0  0  0  0  0  0999 V2000
   85.6566  128.7581  129.7016 C   0  0  0  0  0  0  0  0  0  0  0  0
   86.4157  127.5981  129.8559 C   0  0  0  0  0  0  0  0  0  0  0  0
   85.8711  129.8492  130.5438 C   0  0  0  0  0  0  0  0  0  0  0  0
   87.6035  128.6201  131.6949 C   0  0  0  0  0  0  0  0  0  0  0  0
   87.3891  127.5291  130.8527 C   0  0  0  0  0  0  0  0  0  0  0  0
   86.8445  129.7801  131.5406 C   0  0  0  0  0  0  0  0  0  0  0  0
   83.9791  128.0077  136.7996 C   0  0  0  0  0  0  0  0  0  0  0  0
   83.4484  127.9616  135.3680 C   0  0  0  0  0  0  0  0  0  0  0  0
   85.1084  129.0027  137.0486 C   0  0  0  0  0  0  0  0  0  0  0  0
   82.6629  129.2156  134.9959 C   0  0  0  0  0  0  0  0  0  0  0  0
   84.8223  130.4386  136.6249 C   0  0  0  0  0  0  0  0  0  0  0  0
   83.4854  130.3810  134.4591 C   0  0  0  0  0  0  0  0  0  0  0  0
   86.8994  118.2630  135.5344 C   0  0  0  0  0  0  0  0  0  0  0  0
   87.3968  116.6972  133.6682 C   0  0  0  0  0  0  0  0  0  0  0  0
   85.9050  117.2349  136.0465 C   0  0  0  0  0  0  0  0  0  0  0  0
   86.3770  115.7497  134.2772 C   0  0  0  0  0  0  0  0  0  0  0  0
   88.2000  126.2883  131.0181 C   0  0  0  0  0  0  0  0  0  0  0  0
   88.1112  121.5357  132.6048 C   0  0  0  0  0  0  0  0  0  0  0  0
   87.2177  120.4498  133.2111 C   0  0  0  0  0  0  0  0  0  0  0  0
   87.3414  122.8448  132.4157 C   0  0  0  0  0  0  0  0  0  0  0  0
   87.9380  119.1253  133.4316 C   0  0  0  0  0  0  0  0  0  0  0  0
   85.4983  131.8125  134.6497 C   0  0  0  0  0  0  0  0  0  0  0  0
   88.2230  123.9098  131.7801 C   0  0  0  0  0  0  0  0  0  0  0  0
   87.5106  130.5616  133.6855 C   0  0  0  0  0  0  0  0  0  0  0  0
   87.0150  131.6565  134.6257 C   0  0  1  0  0  0  0  0  0  0  0  0
   84.8307  130.5418  135.1167 N   0  3  0  0  0  0  0  0  0  0  0  0
   87.0102  118.1106  134.0356 N   0  3  0  0  0  0  0  0  0  0  0  0
   87.4495  125.1728  131.6582 N   0  3  0  0  0  0  0  0  0  0  0  0
   86.3230  115.9151  135.6949 O   0  0  0  0  0  0  0  0  0  0  0  0
   87.5931  132.9057  134.2440 O   0  0  0  0  0  0  0  0  0  0  0  0
   87.0546  130.8509  132.3674 O   0  0  0  0  0  0  0  0  0  0  0  0
  1  2  1  0  0  0  0
  1  3  2  0  0  0  0
  2  5  2  0  0  0  0
  3  6  1  0  0  0  0
  4  5  1  0  0  0  0
  4  6  2  0  0  0  0
  6 31  1  0  0  0  0
  7  8  1  0  0  0  0
  7  9  1  0  0  0  0
  8 10  1  0  0  0  0
  9 11  1  0  0  0  0
 10 12  1  0  0  0  0
 11 26  1  0  0  0  0
 12 26  1  0  0  0  0
 13 15  1  0  0  0  0
 13 27  1  0  0  0  0
 14 16  1  0  0  0  0
 14 27  1  0  0  0  0
 15 29  1  0  0  0  0
 16 29  1  0  0  0  0
 17  5  1  0  0  0  0
 17 28  1  0  0  0  0
 18 19  1  0  0  0  0
 18 20  1  0  0  0  0
 19 21  1  0  0  0  0
 20 23  1  0  0  0  0
 21 27  1  0  0  0  0
 22 25  1  0  0  0  0
 22 26  1  0  0  0  0
 23 28  1  0  0  0  0
 24 25  1  0  0  0  0
 24 31  1  0  0  0  0
 25 30  1  6  0  0  0
M  CHG  3  26   1  27   1  28   1
M  END
>  <rmsd>
1.18281567

$$$$
ZINC63552675
 OpenBabel03282117253D

 30 34  0  0  0  0  0  0  0  0999 V2000
   87.7470  128.7158  131.0083 C   0  0  0  0  0  0  0  0  0  0  0  0
   81.5320  129.0308  135.0604 C   0  0  0  0  0  0  0  0  0  0  0  0
   88.5249  129.2737  132.0065 C   0  0  0  0  0  0  0  0  0  0  0  0
   82.1822  129.4969  136.1889 C   0  0  0  0  0  0  0  0  0  0  0  0
   86.4003  128.4321  131.2525 C   0  0  0  0  0  0  0  0  0  0  0  0
   82.2718  128.6847  133.9268 C   0  0  0  0  0  0  0  0  0  0  0  0
   87.9542  129.5276  133.2480 C   0  0  0  0  0  0  0  0  0  0  0  0
   83.5663  129.6259  136.1698 C   0  0  0  0  0  0  0  0  0  0  0  0
   85.7803  128.7101  132.4937 C   0  0  0  0  0  0  0  0  0  0  0  0
   83.6832  128.7801  133.8846 C   0  0  0  0  0  0  0  0  0  0  0  0
   86.5964  129.2427  133.5021 C   0  0  0  0  0  0  0  0  0  0  0  0
   84.3186  129.2821  135.0277 C   0  0  0  0  0  0  0  0  0  0  0  0
   88.2435  121.4095  131.9076 C   0  0  0  0  0  0  0  0  0  0  0  0
   87.9640  122.3957  131.0397 C   0  0  0  0  0  0  0  0  0  0  0  0
   86.5676  122.0421  133.6386 C   0  0  0  0  0  0  0  0  0  0  0  0
   87.5479  121.2594  133.1680 C   0  0  0  0  0  0  0  0  0  0  0  0
   86.9068  123.3155  131.4462 C   0  0  0  0  0  0  0  0  0  0  0  0
   86.2088  123.1392  132.7452 C   0  0  0  0  0  0  0  0  0  0  0  0
   83.6646  127.8102  131.6233 C   0  0  0  0  0  0  0  0  0  0  0  0
   85.3434  124.9516  131.6773 C   0  0  2  0  0  0  0  0  0  0  0  0
   83.0719  126.4594  131.9648 C   0  0  0  0  0  0  0  0  0  0  0  0
   84.3809  128.4032  132.6766 N   0  0  0  0  0  0  0  0  0  0  0  0
   86.4251  124.3363  130.8473 N   0  3  0  0  0  0  0  0  0  0  0  0
   85.3336  124.0605  132.8787 N   0  3  0  0  0  0  0  0  0  0  0  0
   87.9112  120.1830  134.0273 N   0  3  0  0  0  0  0  0  0  0  0  0
   88.8133  119.4296  133.6388 O   0  5  0  0  0  0  0  0  0  0  0  0
   83.5571  128.2777  130.4893 O   0  0  0  0  0  0  0  0  0  0  0  0
   87.2972  120.0819  135.0971 O   0  0  0  0  0  0  0  0  0  0  0  0
   86.0606  129.5333  135.1605 S   0  3  0  0  0  0  0  0  0  0  0  0
   83.7524  125.2166  130.8563 S   0  0  0  0  0  0  0  0  0  0  0  0
  1  3  1  0  0  0  0
  1  5  2  0  0  0  0
  2  4  1  0  0  0  0
  2  6  2  0  0  0  0
  3  7  2  0  0  0  0
  4  8  2  0  0  0  0
  5  9  1  0  0  0  0
  6 10  1  0  0  0  0
  7 11  1  0  0  0  0
  8 12  1  0  0  0  0
  9 22  1  0  0  0  0
  9 11  2  0  0  0  0
 10 22  1  0  0  0  0
 10 12  2  0  0  0  0
 11 29  1  0  0  0  0
 12 29  1  0  0  0  0
 13 16  1  0  0  0  0
 13 14  2  0  0  0  0
 14 17  1  0  0  0  0
 15 18  1  0  0  0  0
 15 16  2  0  0  0  0
 16 25  1  0  0  0  0
 17 18  1  0  0  0  0
 17 23  2  0  0  0  0
 18 24  2  0  0  0  0
 19 22  1  0  0  0  0
 19 27  2  0  0  0  0
 20 23  1  0  0  0  0
 20 24  1  0  0  0  0
 20 30  1  6  0  0  0
 21 19  1  0  0  0  0
 21 30  1  0  0  0  0
 25 26  1  0  0  0  0
 25 28  2  0  0  0  0
M  CHG  5  23   1  24   1  25   1  26  -1  29   1
M  END
>  <rmsd>
0.911921561

$$$$
ZINC63490508
 OpenBabel03282117253D

 31 34  0  0  0  0  0  0  0  0999 V2000
   86.6240  132.8349  138.7063 C   0  0  0  0  0  0  0  0  0  0  0  0
   85.2841  132.7156  138.3374 C   0  0  0  0  0  0  0  0  0  0  0  0
   87.6268  132.3890  137.8453 C   0  0  0  0  0  0  0  0  0  0  0  0
   84.9470  132.1503  137.1076 C   0  0  0  0  0  0  0  0  0  0  0  0
   87.2897  131.8237  136.6154 C   0  0  0  0  0  0  0  0  0  0  0  0
   85.9498  131.7044  136.2466 C   0  0  0  0  0  0  0  0  0  0  0  0
   89.2369  118.2292  131.9363 C   0  0  0  0  0  0  0  0  0  0  0  0
   88.7036  118.5766  133.1143 C   0  0  0  0  0  0  0  0  0  0  0  0
   88.6649  120.3200  130.8472 C   0  0  0  0  0  0  0  0  0  0  0  0
   86.3456  123.7013  133.4302 C   0  0  0  0  0  0  0  0  0  0  0  0
   88.0516  120.8179  132.0695 C   0  0  0  0  0  0  0  0  0  0  0  0
   86.8777  122.4740  133.4497 C   0  0  0  0  0  0  0  0  0  0  0  0
   89.2253  119.1003  130.7782 C   0  0  0  0  0  0  0  0  0  0  0  0
   87.4726  122.0255  132.2142 C   0  0  0  0  0  0  0  0  0  0  0  0
   88.0626  119.9089  133.2782 C   0  0  0  0  0  0  0  0  0  0  0  0
   86.8751  121.6089  134.6286 C   0  0  0  0  0  0  0  0  0  0  0  0
   87.2969  125.6348  132.3042 C   0  0  0  0  0  0  0  0  0  0  0  0
   86.4542  124.4177  132.1210 C   0  0  1  0  0  0  0  0  0  0  0  0
   89.8616  118.5703  129.5288 C   0  0  0  0  0  0  0  0  0  0  0  0
   82.9416  129.7421  134.7923 C   0  0  0  0  0  0  0  0  0  0  0  0
   85.5871  131.0961  134.9239 C   0  0  0  0  0  0  0  0  0  0  0  0
   87.0457  128.7398  133.4052 C   0  0  0  0  0  0  0  0  0  0  0  0
   87.3054  128.1072  132.0404 C   0  0  0  0  0  0  0  0  0  0  0  0
   84.0830  129.2517  135.6561 C   0  0  0  0  0  0  0  0  0  0  0  0
   85.5600  128.9415  133.6755 C   0  0  0  0  0  0  0  0  0  0  0  0
   87.5540  120.2238  134.4190 N   0  3  0  0  0  0  0  0  0  0  0  0
   86.6711  126.8122  131.9418 N   0  0  0  0  0  0  0  0  0  0  0  0
   85.3932  129.6012  134.9938 N   0  3  1  0  0  0  0  0  0  0  0  0
   86.4176  121.8342  135.7325 O   0  0  0  0  0  0  0  0  0  0  0  0
   88.4349  125.5211  132.7446 O   0  0  0  0  0  0  0  0  0  0  0  0
   87.3177  123.2629  130.9904 S   0  3  0  0  0  0  0  0  0  0  0  0
  1  2  1  0  0  0  0
  1  3  2  0  0  0  0
  2  4  2  0  0  0  0
  3  5  1  0  0  0  0
  4  6  1  0  0  0  0
  5  6  2  0  0  0  0
  7 13  1  0  0  0  0
  7  8  2  0  0  0  0
  8 15  1  0  0  0  0
  9 11  1  0  0  0  0
  9 13  2  0  0  0  0
 10 12  2  0  0  0  0
 11 15  1  0  0  0  0
 11 14  2  0  0  0  0
 12 14  1  0  0  0  0
 12 16  1  0  0  0  0
 14 31  1  0  0  0  0
 15 26  2  0  0  0  0
 16 26  1  0  0  0  0
 16 29  2  0  0  0  0
 17 27  1  0  0  0  0
 17 30  2  0  0  0  0
 18 10  1  0  0  0  0
 18 17  1  1  0  0  0
 18 31  1  0  0  0  0
 19 13  1  0  0  0  0
 20 24  1  0  0  0  0
 21  6  1  0  0  0  0
 22 23  1  0  0  0  0
 22 25  1  0  0  0  0
 23 27  1  0  0  0  0
 24 28  1  0  0  0  0
 25 28  1  0  0  0  0
 28 21  1  6  0  0  0
M  CHG  3  26   1  28   1  31   1
M  END
>  <rmsd>
1.22786832

$$$$
ZINC39404911
 OpenBabel03282117253D

 31 35  0  0  0  0  0  0  0  0999 V2000
   87.2435  130.2453  128.5569 C   0  0  0  0  0  0  0  0  0  0  0  0
   82.8727  130.1975  135.4880 C   0  0  0  0  0  0  0  0  0  0  0  0
   87.7527  129.1112  129.1828 C   0  0  0  0  0  0  0  0  0  0  0  0
   86.0494  130.7973  129.0037 C   0  0  0  0  0  0  0  0  0  0  0  0
   83.1611  128.8553  135.1066 C   0  0  0  0  0  0  0  0  0  0  0  0
   87.5566  127.3833  130.9084 C   0  0  0  0  0  0  0  0  0  0  0  0
   84.0154  130.9103  135.7771 C   0  0  0  0  0  0  0  0  0  0  0  0
   87.0666  128.5251  130.2602 C   0  0  0  0  0  0  0  0  0  0  0  0
   85.3675  130.2146  130.0747 C   0  0  0  0  0  0  0  0  0  0  0  0
   86.8555  126.8283  131.9694 C   0  0  0  0  0  0  0  0  0  0  0  0
   85.8537  129.0802  130.7190 C   0  0  0  0  0  0  0  0  0  0  0  0
   84.5137  128.5934  135.1187 C   0  0  0  0  0  0  0  0  0  0  0  0
   85.6782  127.4417  132.3468 C   0  0  0  0  0  0  0  0  0  0  0  0
   86.0092  117.8535  133.0428 C   0  0  0  0  0  0  0  0  0  0  0  0
   85.5863  118.9865  132.4618 C   0  0  0  0  0  0  0  0  0  0  0  0
   85.8019  119.4317  134.7208 C   0  0  0  0  0  0  0  0  0  0  0  0
   88.0153  118.9342  134.0144 C   0  0  0  0  0  0  0  0  0  0  0  0
   86.6810  118.2382  134.3425 C   0  0  2  0  0  0  0  0  0  0  0  0
   86.0005  120.1165  133.3682 C   0  0  1  0  0  0  0  0  0  0  0  0
   84.0846  130.8463  130.5193 C   0  0  0  0  0  0  0  0  0  0  0  0
   83.9443  125.8754  133.1835 C   0  0  0  0  0  0  0  0  0  0  0  0
   87.3890  125.6057  132.6561 C   0  0  0  0  0  0  0  0  0  0  0  0
   85.2200  127.3119  134.7828 C   0  0  0  0  0  0  0  0  0  0  0  0
   87.6151  121.9412  131.5576 C   0  0  0  0  0  0  0  0  0  0  0  0
   88.1684  120.6208  132.0828 C   0  0  0  0  0  0  0  0  0  0  0  0
   87.7775  123.1446  132.4803 C   0  0  0  0  0  0  0  0  0  0  0  0
   85.1712  128.5438  131.7483 N   0  0  0  0  0  0  0  0  0  0  0  0
   84.9505  126.8844  133.4280 N   0  0  0  0  0  0  0  0  0  0  0  0
   87.5337  120.2645  133.3862 N   0  3  2  0  0  0  0  0  0  0  0  0
   87.2046  124.3613  131.8590 N   0  3  0  0  0  0  0  0  0  0  0  0
   85.4289  129.9622  135.5885 S   0  3  0  0  0  0  0  0  0  0  0  0
  1  3  1  0  0  0  0
  1  4  2  0  0  0  0
  2  5  1  0  0  0  0
  2  7  2  0  0  0  0
  3  8  2  0  0  0  0
  4  9  1  0  0  0  0
  5 12  2  0  0  0  0
  6  8  1  0  0  0  0
  6 10  2  0  0  0  0
  7 31  1  0  0  0  0
  8 11  1  0  0  0  0
  9 11  2  0  0  0  0
 10 13  1  0  0  0  0
 11 27  1  0  0  0  0
 12 31  1  0  0  0  0
 13 28  1  0  0  0  0
 13 27  2  0  0  0  0
 14 15  2  0  0  0  0
 16 19  1  0  0  0  0
 17 18  1  0  0  0  0
 17 29  1  0  0  0  0
 18 16  1  6  0  0  0
 18 14  1  0  0  0  0
 19 15  1  0  0  0  0
 19 29  1  6  0  0  0
 20  9  1  0  0  0  0
 21 28  1  0  0  0  0
 22 10  1  0  0  0  0
 22 30  1  0  0  0  0
 23 12  1  0  0  0  0
 23 28  1  0  0  0  0
 24 25  1  0  0  0  0
 24 26  1  0  0  0  0
 26 30  1  0  0  0  0
 29 25  1  6  0  0  0
M  CHG  3  29   1  30   1  31   1
M  END
>  <rmsd>
1.09186351

$$$$
ZINC33048232
 OpenBabel03282117253D

 30 32  0  0  0  0  0  0  0  0999 V2000
   86.0854  120.7968  128.4999 C   0  0  0  0  0  0  0  0  0  0  0  0
   86.9524  122.1488  130.6321 C   0  0  0  0  0  0  0  0  0  0  0  0
   87.3820  123.1214  131.5891 C   0  0  0  0  0  0  0  0  0  0  0  0
   87.3562  124.4040  131.0859 C   0  0  0  0  0  0  0  0  0  0  0  0
   86.8143  120.7581  130.6833 C   0  0  0  0  0  0  0  0  0  0  0  0
   86.6162  122.7547  129.4284 C   0  0  0  0  0  0  0  0  0  0  0  0
   87.7073  125.6329  131.7235 C   0  0  0  0  0  0  0  0  0  0  0  0
   88.5033  119.5565  131.9967 C   0  0  0  0  0  0  0  0  0  0  0  0
   86.0865  119.2431  132.5031 C   0  0  0  0  0  0  0  0  0  0  0  0
   88.8376  119.3404  133.4665 C   0  0  0  0  0  0  0  0  0  0  0  0
   86.4269  119.0225  133.9716 C   0  0  0  0  0  0  0  0  0  0  0  0
   87.8115  122.8031  132.9758 C   0  0  0  0  0  0  0  0  0  0  0  0
   88.0074  131.4154  137.5940 C   0  0  0  0  0  0  0  0  0  0  0  0
   81.9908  130.1217  135.3006 C   0  0  0  0  0  0  0  0  0  0  0  0
   88.1519  118.0691  135.4997 C   0  0  0  0  0  0  0  0  0  0  0  0
   87.4612  130.4189  136.5844 C   0  0  0  0  0  0  0  0  0  0  0  0
   83.4569  129.8977  135.6340 C   0  0  0  0  0  0  0  0  0  0  0  0
   86.4059  128.4120  133.0493 C   0  0  0  0  0  0  0  0  0  0  0  0
   87.2972  128.1250  131.8438 C   0  0  0  0  0  0  0  0  0  0  0  0
   86.3229  131.0220  135.7769 C   0  0  0  0  0  0  0  0  0  0  0  0
   84.3502  130.2644  134.4597 C   0  0  0  0  0  0  0  0  0  0  0  0
   86.6524  129.7973  133.6338 C   0  0  0  0  0  0  0  0  0  0  0  0
   86.3752  120.0784  129.6024 N   0  0  0  0  0  0  0  0  0  0  0  0
   86.1743  122.1269  128.3211 N   0  0  0  0  0  0  0  0  0  0  0  0
   87.1253  120.0418  131.8449 N   0  0  0  0  0  0  0  0  0  0  0  0
   87.0387  126.8062  131.3121 N   0  0  0  0  0  0  0  0  0  0  0  0
   87.8072  118.4277  134.0815 N   0  3  2  0  0  0  0  0  0  0  0  0
   85.7870  129.9812  134.8244 N   0  3  0  0  0  0  0  0  0  0  0  0
   88.5973  125.6826  132.6102 O   0  0  0  0  0  0  0  0  0  0  0  0
   86.8175  124.4466  129.4631 S   0  3  0  0  0  0  0  0  0  0  0  0
  1 23  1  0  0  0  0
  1 24  2  0  0  0  0
  2  3  1  0  0  0  0
  2  5  1  0  0  0  0
  2  6  2  0  0  0  0
  3  4  2  0  0  0  0
  4  7  1  0  0  0  0
  4 30  1  0  0  0  0
  5 25  1  0  0  0  0
  5 23  2  0  0  0  0
  6 24  1  0  0  0  0
  6 30  1  0  0  0  0
  7 26  1  0  0  0  0
  7 29  2  0  0  0  0
  8 10  1  0  0  0  0
  8 25  1  0  0  0  0
  9 11  1  0  0  0  0
  9 25  1  0  0  0  0
 10 27  1  0  0  0  0
 11 27  1  0  0  0  0
 12  3  1  0  0  0  0
 13 16  1  0  0  0  0
 14 17  1  0  0  0  0
 16 20  1  0  0  0  0
 17 21  1  0  0  0  0
 18 19  1  0  0  0  0
 18 22  1  0  0  0  0
 19 26  1  0  0  0  0
 20 28  1  0  0  0  0
 21 28  1  0  0  0  0
 22 28  1  0  0  0  0
 27 15  1  1  0  0  0
M  CHG  3  27   1  28   1  30   1
M  END
>  <rmsd>
0.979067445

$$$$
ZINC33048296
 OpenBabel03282117253D

 30 33  0  0  0  0  0  0  0  0999 V2000
   84.7579  121.5999  129.2518 C   0  0  0  0  0  0  0  0  0  0  0  0
   86.3898  122.5222  131.1524 C   0  0  0  0  0  0  0  0  0  0  0  0
   87.2054  123.2930  132.0395 C   0  0  0  0  0  0  0  0  0  0  0  0
   87.1859  124.6379  131.7398 C   0  0  0  0  0  0  0  0  0  0  0  0
   86.1041  121.1560  131.0657 C   0  0  0  0  0  0  0  0  0  0  0  0
   85.7813  123.3373  130.2065 C   0  0  0  0  0  0  0  0  0  0  0  0
   87.8891  125.7614  132.4108 C   0  0  0  0  0  0  0  0  0  0  0  0
   83.5128  132.0367  133.1403 C   0  0  0  0  0  0  0  0  0  0  0  0
   85.0217  132.2381  133.1981 C   0  0  0  0  0  0  0  0  0  0  0  0
   83.1543  130.5641  132.9700 C   0  0  0  0  0  0  0  0  0  0  0  0
   87.9510  119.6338  131.6077 C   0  0  0  0  0  0  0  0  0  0  0  0
   85.7824  119.4286  132.8121 C   0  0  0  0  0  0  0  0  0  0  0  0
   85.6688  131.3741  134.2692 C   0  0  0  0  0  0  0  0  0  0  0  0
   88.6861  119.1598  132.8540 C   0  0  0  0  0  0  0  0  0  0  0  0
   86.5223  118.9500  134.0547 C   0  0  0  0  0  0  0  0  0  0  0  0
   83.8030  129.6566  134.0187 C   0  0  2  0  0  0  0  0  0  0  0  0
   87.9928  122.7245  133.1644 C   0  0  0  0  0  0  0  0  0  0  0  0
   83.1908  129.8120  135.4103 C   0  0  0  0  0  0  0  0  0  0  0  0
   88.4988  117.6349  134.8187 C   0  0  0  0  0  0  0  0  0  0  0  0
   87.4424  128.8466  133.4870 C   0  0  0  0  0  0  0  0  0  0  0  0
   88.3009  128.2081  132.3982 C   0  0  0  0  0  0  0  0  0  0  0  0
   86.0668  129.2538  132.9740 C   0  0  0  0  0  0  0  0  0  0  0  0
   85.2779  120.6940  130.1029 N   0  0  0  0  0  0  0  0  0  0  0  0
   84.9509  122.9308  129.2263 N   0  0  0  0  0  0  0  0  0  0  0  0
   86.6624  120.2409  131.9659 N   0  0  0  0  0  0  0  0  0  0  0  0
[truncated: 740,544 more chars]
